# Supplementary material for: Assessing Rotation-Invariant Feature Classification for Automated Wildebeest Population Counts
Source: PLoS One. 2016 May 26;11(5):e0156342. doi: 10.1371/journal.pone.0156342 (PMC4881999; doi:10.1371/journal.pone.0156342)
Supplement: S1 File — Human and automated counts for each image for 500, 1000, 1500, 2000, 2500, and 3000 training samples. (ZIP) [file pone.0156342.s001.zip]

Archive with 6 entries (6 files):
- results-1000-training-images.txt
- results-1500-training-images.txt
- results-2000-training-images.txt
- results-2500-training-images.txt
- results-3000-training-images.txt
- results-500-training-images.txt
