# Supplementary material for: Assessing Rotation-Invariant Feature Classification for Automated Wildebeest Population Counts
Source: PLoS One. 2016 May 26;11(5):e0156342. doi: 10.1371/journal.pone.0156342 (PMC4881999; doi:10.1371/journal.pone.0156342)
Supplement: S1 File — Human and automated counts for each image for 500, 1000, 1500, 2000, 2500, and 3000 training samples. (ZIP) [file pone.0156342.s001.zip › results-1000-training-images.txt]

#image	human count 1	human count 2	3rd count	algorithm
5057	120	119	121	209
5021	0	0	0	25
5022	0	0	0	17
5023	0	0	0	33
5024	0	0	0	25
5025	0	1	0	38
5026	0	0	0	16
5027	0	0	0	20
5028	0	0	0	24
5029	0	0	0	32
5030	0	0	0	45
5031	0	2	0	48
5032	2	2	0	50
5033	0	2	0	15
5034	0	0	0	71
5035	0	0	0	118
5036	3	3	0	6
5037	0	0	0	13
5038	0	0	0	17
5039	0	0	0	19
5040	18	20	19	44
5041	0	4	0	158
5042	0	0	0	4
5043	0	0	0	16
5044	0	3	0	12
5045	0	2	0	6
5046	0	0	0	18
5047	0	0	0	7
5048	50	56	47	73
5049	46	44	44	53
5050	46	59	52	51
5051	0	0	0	22
5052	0	0	0	5
5053	0	0	0	19
5054	0	0	0	5
5055	0	0	0	22
5056	4	4	0	21
5058	0	0	0	10
5059	0	0	0	9
5060	0	1	0	15
5061	0	0	0	6
5062	1	0	0	9
5063	9	8	0	15
5064	27	29	27	48
5065	1	0	0	9
5066	0	0	0	10
5067	0	4	0	20
5068	0	1	0	37
5070	0	142	0	40
5071	0	14	0	11
5072	0	65	0	14
5073	0	7	0	28
5074	1	0	0	4
5075	0	8	0	48
5076	0	101	0	84
5077	10	26	12	26
5078	0	31	0	96
5079	0	43	0	20
5080	0	76	0	18
5081	0	11	0	11
5082	13	26	13	38
5083	16	39	39	27
5084	20	24	25	82
5085	0	0	0	12
5086	0	0	0	4
5087	0	0	0	10
5088	0	0	0	89
5089	0	39	0	59
5090	0	0	0	8
5091	0	2	0	89
5092	0	0	0	20
5093	0	0	0	19
5094	0	0	0	12
5095	0	0	0	8
5096	0	0	0	41
5097	0	0	0	86
5099	0	0	0	11
5100	0	0	0	15
5101	0	0	0	14
5102	0	0	0	10
5103	0	0	0	6
5104	0	0	0	15
5105	0	0	0	10
5106	0	25	0	10
5107	0	8	0	16
5108	0	20	0	12
5109	0	8	0	17
5110	0	6	0	20
5111	0	3	0	7
5112	0	13	0	17
5113	0	83	0	23
5114	0	69	0	32
5115	0	11	0	9
5116	0	49	0	9
5117	0	21	0	35
5118	9	22	11	35
5119	8	115	79	21
5120	17	35	17	31
5121	28	49	37	53
5122	51	118	48	88
5123	6	37	27	24
5124	3	23	17	17
5125	59	46	46	61
5126	6	21	15	38
5127	0	30	0	13
5128	0	16	0	13
5129	0	55	0	10
5130	1	80	23	21
5131	0	42	0	29
5132	0	24	0	13
5133	0	70	0	32
5134	0	24	0	32
5135	0	96	0	25
5136	0	24	0	60
5137	0	39	0	23
5138	0	0	0	24
5140	7	0	0	20
5141	0	64	0	11
5142	0	0	0	10
5143	0	97	0	46
5144	0	59	0	103
5145	0	123	0	13
5147	0	0	0	270
5148	0	0	0	105
5149	0	0	0	3
5150	0	0	0	4
5151	0	0	0	4
5152	0	0	0	7
5153	0	0	0	8
5154	0	0	0	20
5155	0	2	0	19
5156	3	8	0	24
5157	74	82	82	84
5158	4	4	0	24
5159	0	0	0	9
5160	0	0	0	13
5161	0	0	0	29
5162	14	28	22	35
5163	44	45	30	71
5164	15	15	15	17
5165	0	0	0	21
5166	0	0	0	12
5167	0	0	0	38
5168	0	1	0	9
5169	8	8	0	10
5170	0	0	0	216
5171	25	25	31	31
5172	120	196	127	193
5173	145	211	189	220
5174	113	122	117	148
5175	48	56	46	70
5176	94	104	98	101
5177	101	110	112	115
5178	107	125	121	194
5179	0	0	0	87
5180	0	0	0	8
5181	51	51	51	56
5182	38	37	26	48
5183	81	125	119	95
5184	0	0	0	14
5185	0	0	0	12
5186	0	0	0	1
5187	0	0	0	6
5188	0	0	0	4
5189	0	0	0	3
5190	0	0	0	1
5191	0	0	0	0
5193	0	0	0	6
5194	0	0	0	1
5195	0	0	0	4
5196	0	0	0	4
5197	0	0	0	1
5198	0	0	0	6
5199	0	0	0	1
5200	0	0	0	3
5201	0	0	0	1
5202	92	107	102	86
5203	0	0	0	25
5204	0	0	0	1
5205	0	0	0	3
5206	123	182	132	113
5207	103	115	143	90
5208	39	41	38	40
5209	77	89	52	94
5210	11	10	12	12
5211	122	130	125	144
5212	43	46	46	59
5213	83	94	94	96
5214	4	4	0	7
5215	11	11	11	12
5216	96	77	89	99
5217	296	338	289	299
5218	25	2	25	7
5219	25	27	30	27
5220	22	22	28	26
5221	2	2	0	12
5222	0	0	0	4
5223	29	29	29	35
5224	0	0	0	172
5225	0	0	0	39
5226	0	0	0	44
5227	0	0	0	41
5228	0	0	0	75
5229	0	0	0	72
5230	366	444	393	358
5231	59	67	67	65
5232	34	41	41	114
5233	1	3	0	74
5234	3	3	0	26
5235	1	1	0	5
5236	43	49	49	45
5237	19	19	15	22
5238	0	0	0	2
5239	0	33	0	2
5240	10	11	9	30
5241	6	5	0	10
5242	2	3	0	9
5243	31	0	29	30
5244	8	3	5	19
5245	18	19	24	42
5246	46	57	48	33
5247	70	51	45	64
5248	2	2	0	10
5249	2	2	0	7
5250	5	5	5	19
5251	9	0	0	14
5252	0	0	0	0
5253	1	1	0	1
5254	0	1	0	5
5255	0	0	0	6
5256	0	0	0	6
5257	15	14	15	19
5258	51	52	52	52
5259	54	62	54	66
5260	11	11	11	18
5261	88	92	82	98
5262	0	0	0	0
5263	0	0	0	5
5265	19	23	19	81
5266	0	0	0	119
5267	1	2	0	2
5268	38	36	28	20
5269	0	1	0	1
5270	0	0	0	1
5271	0	0	0	9
5272	0	0	0	1
5273	0	0	0	3
5274	0	0	0	5
5275	0	0	0	35
5276	6	7	0	8
5277	6	6	0	12
5278	14	2	12	30
5279	9	8	0	20
5280	10	11	7	14
5281	0	0	0	3
5282	0	0	0	1
5283	4	4	0	7
5284	0	0	0	12
5285	0	0	0	4
5286	0	0	0	17
5287	0	0	0	15
5288	0	0	0	3
5289	18	18	12	21
5290	1	1	0	25
5291	12	12	9	22
5292	25	26	27	38
5293	9	10	9	23
5294	24	24	24	31
5295	31	28	28	28
5296	7	8	0	16
5297	32	34	34	34
5298	4	5	0	8
5299	9	9	0	13
5300	22	23	25	27
5301	26	26	27	34
5302	5	5	5	7
5303	13	14	14	21
5304	21	21	21	25
5305	0	0	0	0
5306	0	0	0	5
5307	0	0	0	0
5309	0	0	0	1
5310	0	0	0	4
5311	0	0	0	8
5312	0	0	0	0
5313	0	0	0	3
5314	0	0	0	1
5315	0	1	0	8
5316	39	0	39	8
5317	43	45	45	45
5318	55	57	57	71
5319	5	11	7	15
5320	19	18	13	23
5321	17	17	23	21
5322	183	182	182	243
5323	33	31	31	34
5324	11	11	11	17
5325	0	0	0	4
5326	2	0	0	13
5327	0	0	0	4
5328	2	3	0	8
5329	12	13	12	16
5330	0	8	0	12
5331	50	56	52	65
5332	2	2	0	18
5333	43	0	43	42
5334	0	0	0	52
5335	0	0	0	6
5336	0	0	0	18
5337	0	0	0	16
5338	0	0	0	3
5339	0	0	0	16
5340	0	0	0	7
5341	0	0	0	12
5342	0	0	0	9
5343	0	0	0	7
5344	0	0	0	7
5345	0	0	0	10
5346	0	0	0	0
5347	0	0	0	8
5348	0	0	0	15
5349	0	0	0	19
5350	0	0	0	9
5351	0	0	0	4
5352	0	0	0	2
5353	180	186	182	166
5354	0	0	0	3
5355	12	0	9	0
5356	0	0	0	3
5358	0	0	0	4
5359	0	0	0	0
5360	0	0	0	2
5361	0	0	0	3
5362	0	0	0	1
5363	0	0	0	13
5364	0	0	0	14
5365	0	0	0	30
5366	0	0	0	3
5367	0	0	0	27
5368	0	0	0	52
5369	0	0	0	0
5370	0	0	0	2
5371	0	0	0	3
5372	0	0	0	2
5373	0	0	0	57
5374	0	0	0	31
5375	0	0	0	18
5377	0	0	0	151
5378	0	0	0	2
5379	0	0	0	7
5380	0	0	0	1
5381	0	0	0	51
5382	0	0	0	26
5383	0	0	0	25
5384	6	6	0	12
5385	0	5	0	11
5386	8	2	6	18
5387	3	6	0	14
5388	14	4	17	13
5389	8	11	6	15
5390	0	7	7	4
5391	0	10	10	20
5392	0	0	0	17
5393	0	0	0	24
5394	0	0	0	9
5395	0	0	0	8
5396	0	0	0	1
5397	0	0	0	2
5398	0	0	0	18
5399	0	0	0	20
5400	0	0	0	4
5401	0	0	0	6
5402	0	0	0	4
5403	0	0	0	5
5404	0	0	0	7
5405	0	0	0	19
5406	0	0	0	15
5407	1	1	0	12
5408	0	0	0	24
5409	0	0	0	16
5410	0	0	0	15
5411	0	0	0	8
5412	0	0	0	12
5413	0	0	0	17
5414	38	40	27	48
5415	18	23	18	28
5416	9	9	0	13
5417	21	1	37	37
5418	4	6	0	13
5419	0	0	0	0
5420	1	0	0	2
5421	1	0	0	4
5422	0	0	0	2
5423	0	0	0	0
5424	0	0	0	0
5425	0	1	0	2
5426	0	0	0	0
5427	0	0	0	9
5428	0	0	0	11
5429	0	0	0	0
5430	0	0	0	0
5431	0	0	0	1
5432	0	0	0	1
5433	17	29	19	40
5434	10	11	8	13
5435	0	0	0	1
5436	0	0	0	0
5437	0	0	0	0
5439	0	0	0	0
5440	0	0	0	1
5441	0	1	0	1
5442	0	0	0	0
5443	0	0	0	0
5444	0	0	0	0
5445	0	0	0	0
5446	0	0	0	0
5447	0	0	0	1
5448	0	0	0	1
5449	0	0	0	3
5450	0	0	0	0
5451	0	0	0	0
5452	0	0	0	0
5453	0	0	0	0
5454	0	0	0	81
5455	0	14	0	19
5456	4	5	0	34
5457	0	0	0	0
5458	0	0	0	0
5459	0	0	0	95
5460	0	0	0	0
5461	0	0	0	0
5462	0	0	0	0
5463	0	0	0	0
5464	0	3	0	4
5465	0	1	0	2
5466	0	3	0	4
5467	0	13	0	15
5468	73	90	81	129
5469	53	74	57	76
5470	0	14	0	20
5471	48	70	62	72
5472	54	79	61	74
5473	96	237	187	155
5474	0	7	0	9
5475	28	68	31	62
5476	30	33	28	31
5477	13	18	14	18
5478	14	14	11	17
5479	11	13	13	20
5480	0	0	0	1
5481	0	0	0	2
5482	0	0	0	2
5483	0	0	0	19
5484	0	0	0	5
5485	0	0	0	2
5486	0	0	0	11
5487	0	8	0	15
5488	0	0	0	2
5489	0	0	0	6
5490	0	0	0	22
5491	0	0	0	7
5492	0	0	0	26
5493	0	0	0	1
5494	0	0	0	14
5495	0	0	0	18
5496	0	0	0	2
5497	0	0	0	1
5498	0	0	0	2
5499	0	0	0	1
5500	0	0	0	8
5501	0	0	0	26
5502	0	0	0	2
5503	0	0	0	33
5504	0	0	0	15
5505	0	0	0	310
5506	0	0	0	1481
5507	0	0	0	0
5508	0	0	0	11
5509	0	0	0	0
5510	0	0	0	6
5511	0	0	0	18
5512	0	0	0	7
5513	0	0	0	2
5514	3	10	7	10
5515	0	0	0	1
5516	7	0	0	13
5517	21	14	32	34
5518	87	111	103	129
5519	0	0	0	0
5520	0	0	0	51
5521	0	0	0	0
5522	0	2	0	4
5523	0	0	0	0
5524	3	7	0	7
5525	0	3	0	4
5526	2	17	11	6
5527	9	9	0	14
5528	0	0	0	0
5529	0	0	0	0
5531	0	0	0	327
5532	4	7	0	10
5533	0	1	0	16
5534	0	0	0	15
5535	0	0	0	5
5536	0	0	0	21
5537	0	0	0	11
5538	0	0	0	0
5539	0	0	0	0
5540	0	0	0	153
5541	0	0	0	697
5542	0	1	0	26
5543	0	0	0	0
5544	0	0	0	0
5545	0	0	0	1
5546	0	0	0	14
5547	3	0	0	15
5548	0	0	0	9
5549	0	0	0	5
5550	0	0	0	8
5551	0	0	0	9
5552	0	0	0	16
5553	0	0	0	9
5554	9	0	0	17
5555	0	0	0	6
5556	0	0	0	12
5557	0	1	0	2
5558	0	0	0	4
5559	0	73	67	75
5560	64	26	26	259
5561	172	26	120	31
5562	19	0	15	3
5563	0	2	0	3
5564	79	117	103	117
5565	76	72	69	79
5566	24	30	26	30
5567	20	45	30	38
5568	51	102	97	96
5569	59	48	48	52
5570	37	73	46	49
5571	46	139	107	113
5572	78	0	0	0
5573	0	8	0	8
5574	8	0	0	0
5575	0	0	0	0
5576	0	30	29	35
5577	33	0	0	8
5578	0	0	0	2
5579	0	0	0	4
5580	5	0	0	3
5581	0	0	0	9
5582	0	0	0	8
5583	0	0	0	0
5584	0	0	0	0
5585	0	9	0	78
5586	0	0	0	0
5588	0	0	0	2
5589	0	0	0	6
5590	0	0	0	0
5591	0	0	0	5
5592	0	0	0	0
5593	0	0	0	0
5594	0	0	0	0
5595	0	0	0	0
5596	0	0	0	1
5597	0	45	26	50
5598	26	42	26	44
5599	0	58	46	47
5600	0	0	0	0
5601	0	0	0	1
5602	33	40	40	46
5603	64	135	100	115
5604	34	52	45	55
5605	42	64	56	64
5606	28	53	25	60
5607	36	66	42	70
5608	72	95	94	107
5609	35	80	67	81
5610	45	91	67	99
5611	83	102	96	100
5612	51	57	46	60
5613	10	18	0	20
5614	1	1	0	2
5615	0	0	0	0
5616	0	0	0	0
5617	0	0	0	9
5618	132	275	183	230
5619	3	0	0	11
5620	0	0	0	13
5621	0	0	0	26
5622	0	0	0	19
5623	0	0	0	14
5624	0	0	0	2
5625	0	0	0	16
5626	0	0	0	3
5627	0	0	0	7
5628	0	0	0	10
5629	0	0	0	2
5631	0	0	0	1
5632	0	0	0	1
5633	0	0	0	3
5634	0	0	0	5
5635	0	0	0	5
5636	0	0	0	1
5637	5	11	8	7
5638	17	28	22	20
5639	0	0	0	3
5640	0	0	0	191
5641	0	0	0	9
5642	0	0	0	2
5643	13	1	13	10
5644	0	0	0	0
5645	0	0	0	0
5646	0	0	0	0
5647	0	0	0	2
5648	0	1	0	2
5649	0	11	5	5
5650	2	0	2	9
5651	9	7	0	13
5652	0	0	0	11
5653	0	0	0	1
5654	13	0	13	0
5655	14	16	14	18
5656	32	63	63	54
5657	0	4	0	18
5658	0	4	0	15
5659	6	7	0	14
5660	0	9	0	8
5661	0	5	0	7
5662	0	1	0	3
5663	0	16	8	36
5664	0	3	0	5
5665	0	2	0	14
5666	0	0	0	0
5667	0	4	0	5
5668	0	0	0	0
5670	0	0	0	179
5671	0	0	0	209
5672	0	0	0	12
5673	0	0	0	87
5674	68	9	58	57
5675	8	11	9	9
5676	18	11	22	5
5677	0	0	0	0
5678	0	0	0	0
5679	0	0	0	0
5680	0	0	0	0
5681	5	3	2	9
5682	0	0	0	1
5683	0	0	0	12
5684	0	0	0	5
5685	0	0	0	2
5686	33	0	0	29
5687	0	5	0	8
5688	0	2	0	6
5689	0	0	0	1
5690	2	4	0	13
5691	0	0	0	12
5692	0	0	0	2
5693	0	0	0	7
5694	0	0	0	1
5695	0	0	0	12
5696	0	0	0	15
5697	50	61	98	77
5698	0	0	0	1
5699	0	0	0	0
5700	0	0	0	7
5701	6	8	0	5
5702	72	89	89	93
5703	39	45	34	45
5704	9	12	11	16
5705	21	22	33	33
5706	88	97	97	121
5707	75	112	96	122
5708	58	92	67	68
5709	79	98	98	84
5710	70	79	68	79
5711	12	62	34	60
5712	23	34	54	32
5713	3	32	11	27
5714	7	35	28	14
5715	3	32	14	50
5716	5	19	12	44
5717	0	0	0	0
5718	0	0	0	0
5719	0	0	0	3
5720	0	0	0	0
5721	0	2	0	34
5723	0	1	0	2
5724	0	0	0	0
5725	0	0	0	0
5726	0	0	0	0
5727	0	0	0	0
5728	0	0	0	0
5729	0	0	0	1
5730	7	7	0	8
5731	41	79	69	47
5732	6	65	42	35
5733	0	10	5	16
5734	0	0	0	2
5735	6	36	25	21
5736	19	39	16	27
5737	28	48	37	34
5738	63	87	87	70
5739	16	29	29	22
5740	23	29	27	30
5741	0	28	19	30
5742	11	20	19	24
5743	3	11	7	9
5744	4	11	8	16
5745	0	1	0	3
5746	1	13	11	12
5747	17	30	27	28
5748	16	23	23	24
5749	2	9	0	16
5750	3	3	0	26
5751	0	3	0	7
5752	25	30	26	30
5753	0	8	0	19
5754	0	0	0	0
5755	3	15	9	13
5756	0	0	0	0
5757	0	0	0	3
5758	0	2	0	8
5759	9	11	10	12
5760	7	11	7	11
5761	0	11	7	17
5762	8	11	7	23
5763	4	2	0	4
5764	0	9	0	9
5765	5	2	3	2
5766	2	2	0	2
5767	34	40	40	39
5768	0	0	0	1
5769	0	1	0	6
5770	2	1	0	2
5771	0	0	0	1
5772	0	1	0	1
5773	0	2	0	2
5774	0	0	0	3
5775	0	0	0	2
5776	0	0	0	1
5777	1	2	0	10
5778	18	11	15	85
5779	4	7	0	8
5780	0	0	0	1
5781	0	0	0	1
5782	0	0	0	1
5783	0	0	0	0
5784	0	0	0	0
5785	0	0	0	6
5786	0	6	0	2
5787	0	0	0	1
5788	186	198	180	177
5789	2	3	0	4
5791	0	0	0	2
5792	0	0	0	0
5793	0	0	0	0
5794	142	0	146	83
5795	29	0	42	15
5796	38	43	31	40
5797	1	2	0	3
5798	15	17	16	12
5799	4	4	0	5
5800	0	0	0	2
5801	0	0	0	3
5802	0	5	0	10
5803	10	10	0	10
5804	0	0	0	1
5805	0	0	0	0
5806	0	0	0	0
5807	0	0	0	0
5808	0	0	0	5
5809	0	4	0	3
5810	0	12	9	12
5811	0	0	0	0
5812	0	0	0	1
5813	0	1	0	1
5814	0	0	0	3
5815	3	3	0	3
5816	6	5	0	6
5817	5	5	0	5
5818	25	27	30	40
5819	23	28	57	25
5820	8	11	11	8
5821	12	12	12	65
5822	11	14	11	16
5823	11	17	10	17
5824	8	16	12	15
5825	7	31	18	26
5826	3	11	8	9
5827	14	22	19	21
5828	19	20	18	22
5829	2	17	11	16
5830	13	32	16	40
5831	18	23	19	20
5832	33	47	47	38
5833	3	13	11	15
5834	9	22	9	22
5835	4	7	0	9
5836	7	28	21	28
5837	3	18	12	1
5838	0	0	0	0
5839	0	0	0	0
5840	14	26	21	27
5841	3	9	0	11
5842	0	0	0	0
5843	0	37	23	24
5844	0	2	0	2
5845	0	3	0	2
5846	0	0	0	0
5847	0	0	0	0
5848	0	0	0	1
5849	0	0	0	0
5850	0	0	0	0
5851	0	0	0	0
5853	0	0	0	8
5854	0	0	0	0
5855	0	0	0	0
5856	0	0	0	3
5857	0	0	0	2
5858	0	0	0	2
5859	0	0	0	0
5860	0	0	0	3
5861	0	0	0	2
5862	0	0	0	2
5863	0	0	0	1
5864	0	0	0	7
5865	0	1	0	21
5866	18	33	16	32
5867	11	29	16	28
5868	16	36	36	35
5869	0	32	20	35
5870	7	39	27	37
5871	10	22	0	26
5872	7	15	9	18
5873	8	18	16	21
5874	20	33	27	60
5875	12	17	17	19
5876	17	22	16	23
5877	15	16	16	22
5878	19	20	21	21
5879	15	22	17	26
5880	31	49	49	43
5881	24	22	37	34
5882	46	58	49	65
5883	0	13	9	19
5884	6	7	0	20
5885	0	0	0	9
5886	0	2	0	8
5887	0	2	0	10
5888	53	31	54	63
5889	20	0	20	47
5890	0	0	0	8
5891	0	0	0	2
5892	0	0	0	13
5893	10	7	0	13
5894	0	0	0	1
5895	0	0	0	2
5896	9	8	0	22
5897	10	15	14	28
5898	4	9	0	33
5899	0	0	0	2
5900	16	15	15	20
5901	0	0	0	1
5902	0	0	0	3
5903	0	0	0	8
5904	0	0	0	12
5905	0	0	0	2
5906	0	0	0	1
5907	0	1	0	1
5908	0	4	0	9
5909	2	0	0	14
5910	2	2	0	6
5911	21	6	24	33
5912	0	6	0	5
5913	6	6	0	5
5914	0	0	0	0
5915	0	0	0	7
5916	1	1	0	1
5917	2	12	9	16
5918	16	17	17	20
5919	0	0	0	8
5920	0	0	0	3
5921	0	0	0	37
5922	0	0	0	74
5924	0	0	0	20
5925	0	0	0	28
5926	10	9	15	30
5927	0	0	0	28
5928	0	0	0	0
5929	0	3	0	2
5930	2	3	0	3
5931	2	11	9	8
5932	3	3	0	6
5933	0	1	0	0
5934	13	7	15	9
5935	0	0	0	1
5936	0	0	0	0
5937	0	0	0	2
5938	0	0	0	0
5939	0	0	0	0
5940	0	0	0	0
5941	0	0	0	1
5942	0	0	0	0
5943	0	0	0	0
5944	12	12	12	15
5945	0	0	0	0
5946	0	0	0	1
5947	0	0	0	0
5948	0	0	0	2
5949	0	0	0	1
5950	0	0	0	1
5951	0	0	0	0
5952	0	2	0	3
5953	0	0	0	2
5954	4	1	0	4
5955	0	3	0	6
5956	0	0	0	3
5957	8	12	8	14
5958	0	0	0	0
5959	0	0	0	0
5960	0	0	0	1
5961	175	180	171	164
5962	0	0	0	0
5963	32	41	41	38
5964	24	49	32	38
5965	0	0	0	1
5966	0	5	0	4
5967	0	6	0	3
5968	8	10	9	9
5969	23	34	30	31
5970	0	2	0	1
5971	0	4	0	8
5972	24	34	33	32
5973	0	6	0	7
5974	0	6	0	0
5975	10	41	36	19
5976	0	17	12	9
5977	6	18	13	15
5978	0	0	0	0
5979	0	0	0	1
5980	31	93	93	60
5981	0	3	0	3
5982	0	9	0	8
5983	0	0	0	0
5984	0	0	0	0
5985	0	0	0	0
5986	0	0	0	0
5987	0	0	0	0
5988	0	1	0	3
5989	0	0	0	1
5990	0	16	7	11
5992	0	0	0	2
5993	0	0	0	1
5994	0	0	0	0
5995	0	0	0	2
5996	0	0	0	0
5997	0	0	0	0
5998	0	0	0	0
5999	0	0	0	0
6000	0	0	0	7
6001	0	0	0	0
6002	0	0	0	0
6003	0	0	0	0
6004	0	0	0	0
6005	0	0	0	0
6006	0	0	0	0
6007	0	0	0	0
6008	0	0	0	0
6009	0	0	0	0
6010	0	0	0	0
6011	0	0	0	0
6012	0	0	0	0
6013	0	0	0	0
6014	0	0	0	0
6015	0	0	0	1
6016	0	0	0	1
6017	0	0	0	4
6018	0	0	0	2
6019	5	6	1	8
6020	0	0	0	0
6021	0	6	0	9
6022	24	35	25	27
6023	28	30	27	64
6024	0	11	7	9
6025	0	6	0	5
6026	0	0	0	0
6027	0	5	0	5
6028	4	4	0	13
6029	0	0	0	2
6030	0	5	0	4
6031	3	7	0	8
6032	11	26	12	33
6033	4	4	0	16
6034	36	60	51	83
6035	26	0	42	45
6036	24	70	41	85
6037	32	72	72	91
6038	12	13	13	29
6039	21	54	37	81
6040	18	42	18	43
6041	3	5	0	8
6042	0	2	0	1
6043	2	9	0	6
6044	4	10	7	19
6045	23	33	27	46
6046	52	112	78	129
6047	18	15	14	26
6048	3	8	0	10
6049	4	4	0	11
6050	2	4	0	9
6051	3	7	0	6
6052	0	12	7	26
6053	1	7	0	26
6054	0	1	0	3
6055	2	5	0	5
6056	0	5	0	11
6057	0	0	0	6
6058	0	0	0	1
6059	0	0	0	2
6060	8	23	17	27
6061	47	221	192	187
6062	0	0	0	3
6063	0	1	0	4
6064	0	0	0	2
6065	0	0	0	0
6066	0	0	0	1
6067	0	0	0	5
6068	0	0	0	0
6069	0	0	0	0
6070	0	8	0	5
6071	0	0	0	2
6072	0	0	0	6
6073	0	0	0	2
6074	0	32	25	46
6075	0	1	0	1
6076	0	8	0	6
6077	7	60	47	28
6078	1	7	0	6
6079	0	9	0	0
6080	0	10	7	3
6081	0	0	0	10
6082	0	0	0	10
6083	0	1	0	2
6084	0	1	0	1
6085	0	0	0	10
6086	1	1	0	2
6087	0	0	0	1
6088	0	2	0	4
6089	2	14	8	14
6090	8	40	27	36
6091	11	28	14	18
6092	0	13	9	17
6093	9	55	35	42
6094	0	10	5	8
6096	0	0	0	0
6097	0	0	0	0
6098	0	0	0	0
6099	0	0	0	0
6100	0	0	0	0
6101	0	0	0	0
6102	0	0	0	0
6103	0	0	0	0
6104	0	0	0	0
6105	0	0	0	0
6106	0	0	0	0
6107	0	0	0	4
6108	0	0	0	0
6109	0	0	0	1
6110	0	0	0	0
6111	0	0	0	0
6112	0	0	0	1
6113	0	0	0	0
6114	0	0	0	1
6115	0	0	0	0
6116	0	0	0	2
6117	19	20	23	23
6118	0	0	0	0
6119	0	0	0	1
6120	0	0	0	17
6121	0	0	0	1
6122	0	0	0	3
6123	0	0	0	1
6124	0	0	0	6
6125	0	0	0	17
6126	0	0	0	3
6127	0	0	0	0
6128	0	0	0	1
6129	0	0	0	2
6130	0	0	0	0
6131	0	0	0	0
6132	0	0	0	0
6133	29	49	29	1
6134	33	37	37	38
6135	0	0	0	1
6136	0	0	0	4
6137	12	16	16	16
6138	0	0	0	4
6139	0	0	0	0
6140	0	7	0	12
6141	21	27	27	28
6142	0	21	17	22
6143	0	10	7	11
6144	0	15	16	14
6145	0	38	23	23
6146	0	17	11	13
6147	70	83	83	78
6148	41	33	24	61
6149	52	65	57	44
6150	0	18	14	3
6151	42	82	71	71
6152	0	21	15	3
6153	0	25	23	18
6154	0	37	16	14
6155	0	17	13	10
6156	0	23	21	19
6157	0	25	22	25
6158	0	14	12	10
6159	16	23	19	19
6160	0	37	10	16
6161	0	30	32	32
6162	0	0	0	1
6163	0	0	0	0
6164	0	0	0	1
6165	0	0	0	1
6166	0	0	0	0
6167	0	0	0	1
6168	0	0	0	0
6169	0	0	0	0
6170	0	0	0	0
6171	0	0	0	0
6172	0	0	0	0
6173	0	0	0	0
6174	0	0	0	0
6175	0	0	0	0
6176	230	396	271	213
6177	106	161	145	133
6178	53	201	107	98
6179	135	259	193	155
6180	75	161	118	125
6181	70	189	103	104
6182	0	9	0	7
6183	6	46	34	18
6184	0	34	18	30
6185	0	5	0	5
6186	0	8	0	6
6187	0	23	17	9
6188	0	0	0	0
6189	0	0	0	0
6190	0	0	0	0
6191	0	0	0	0
6192	0	0	0	0
6193	0	0	0	0
6194	0	0	0	0
6195	0	0	0	1
6196	0	0	0	1
6198	0	0	0	18
6199	0	0	0	5
6200	0	0	0	11
6201	0	0	0	0
6202	0	0	0	0
6203	0	0	0	5
6204	0	0	0	4
6205	0	0	0	0
6206	27	123	27	102
6207	14	26	22	23
6208	0	0	0	2
6209	0	54	33	43
6210	0	16	12	15
6211	0	337	215	163
6212	0	213	83	114
6213	0	168	55	114
6214	41	129	96	95
6215	0	0	0	0
6216	0	0	0	0
6217	0	0	0	8
6218	0	0	0	0
6219	0	0	0	0
6220	0	0	0	0
6221	0	0	0	4
6222	0	2	0	2
6223	0	22	19	5
6224	0	4	0	3
6225	0	0	0	0
6226	64	95	75	46
6227	0	0	0	0
6228	0	0	0	0
6229	0	0	0	0
6230	0	0	0	18
6231	0	0	0	0
6232	0	0	0	3
6233	0	0	0	0
6234	0	0	0	0
6235	21	71	45	84
6236	0	139	20	33
6237	0	64	43	28
6238	0	60	54	7
6239	123	157	134	78
6240	0	0	0	15
6241	12	37	26	28
6242	0	2	0	2
6243	74	94	94	83
6244	0	11	7	4
6245	40	39	40	48
6246	0	0	0	2
6247	72	63	80	24
6248	116	189	124	83
6249	106	169	130	16
6250	5	69	51	27
6251	85	163	141	151
6252	161	249	232	199
6253	78	87	87	95
6254	0	156	59	77
6255	44	114	100	65
6256	0	28	9	15
6257	0	69	14	59
6258	0	121	83	72
6259	0	32	19	14
6260	0	23	21	7
6261	58	60	59	23
6262	27	31	32	38
6263	48	74	59	62
6264	21	30	35	23
6265	53	133	108	93
6266	66	72	72	23
6267	10	38	23	36
6268	22	26	26	28
6269	0	68	67	66
6270	22	40	22	37
6271	30	56	32	58
6272	24	81	35	67
6273	9	33	21	32
6274	0	0	0	0
6275	0	8	0	9
6276	0	69	60	74
6277	4	16	11	37
6278	37	51	31	72
6279	0	3	0	7
6280	0	0	0	2
6281	12	35	19	31
6282	0	31	25	32
6283	0	35	33	45
6284	0	16	11	12
6285	4	26	18	38
6286	0	1	0	2
6287	36	49	34	62
6289	0	0	0	5
6290	0	0	0	0
6291	13	20	18	22
6292	3	3	0	4
6293	0	0	0	2
6294	0	0	0	0
6295	0	0	0	4
6296	0	0	0	6
6297	0	0	0	4
6298	0	0	0	0
6299	7	7	0	15
6300	29	35	38	21
6301	12	19	14	9
6302	0	10	7	5
6303	68	88	67	76
6304	82	109	99	115
6305	61	77	77	68
6306	14	32	27	13
6307	35	40	34	12
6308	18	19	23	5
6309	32	39	39	30
6310	45	52	46	48
6311	73	90	90	73
6312	47	61	61	43
6313	12	17	19	6
6314	14	15	15	12
6315	23	25	37	20
6316	53	63	56	38
6317	23	31	28	1
6318	49	60	62	2
6319	46	77	56	24
6320	58	66	66	62
6321	197	149	198	39
6322	576	592	590	25
6323	15	41	24	32
6324	26	32	32	14
6325	20	21	28	15
6326	1	1	0	2
6327	89	112	103	28
6328	53	98	78	73
6329	105	129	113	98
6330	48	56	48	49
6331	81	91	78	68
6332	48	79	63	42
6333	64	75	67	46
6334	83	97	97	51
6335	39	56	42	33
6336	89	101	109	24
6337	34	26	26	3
6338	0	0	0	0
6339	13	17	17	27
6340	0	0	0	9
6341	34	43	39	14
6342	29	38	29	6
6343	0	0	0	0
6345	177	198	153	104
6346	175	265	137	93
6347	605	657	613	35
6348	120	159	140	24
6349	27	88	62	70
6350	90	161	88	48
6351	89	206	98	4
6352	0	0	0	3
6353	0	7	0	5
6354	0	0	0	0
6355	0	16	15	3
6356	0	6	0	0
6357	0	31	21	14
6358	0	89	0	6
6359	0	92	16	48
6360	0	23	19	12
6361	0	226	114	88
6362	0	20	13	9
6363	0	0	0	1
6364	0	0	0	3
6365	0	0	0	1
6366	0	0	0	0
6367	0	0	0	0
6368	0	0	0	2
6369	0	0	0	0
6370	0	0	0	0
6371	0	0	0	0
6372	0	0	0	0
6373	0	0	0	0
6374	0	0	0	0
6375	0	0	0	1
6376	0	0	0	1
6377	0	151	9	62
6378	10	11	0	16
6379	0	0	0	0
6380	0	11	8	8
6381	0	161	95	8
6382	0	24	17	15
6383	0	63	26	52
6384	0	0	0	0
6385	0	0	0	2
6386	0	0	0	6
6387	0	0	0	5
6388	0	0	0	0
6389	0	0	0	4
6391	0	0	0	10
6392	0	0	0	18
6393	0	0	0	11
6394	0	0	0	0
6395	0	0	0	24
6396	410	418	412	237
6397	0	0	0	3
6398	230	232	232	265
6399	43	58	43	55
6400	0	0	0	4
6401	0	0	0	2
6402	0	0	0	2
6403	0	0	0	5
6404	128	163	141	222
6405	125	174	141	170
6406	0	0	0	0
6407	0	0	0	0
6408	0	0	0	4
6409	0	0	0	2
6410	0	0	0	0
6411	23	28	27	37
6412	174	216	289	225
6413	0	0	0	0
6417	0	0	0	2
6418	0	0	0	0
6419	0	0	0	0
6420	0	0	0	1
6421	0	0	0	0
6422	0	0	0	3
6423	0	0	0	1
6424	0	0	0	0
6425	60	78	78	81
6426	13	16	16	19
6427	27	63	35	103
6428	0	1	0	3
6429	4	42	31	37
6430	0	0	0	5
6431	24	37	81	48
6432	0	0	0	0
6433	0	6	0	5
6434	61	73	73	43
6436	0	0	0	1
6437	0	2	0	5
6438	0	0	0	3
6439	0	0	0	4
6440	0	0	0	0
6441	0	27	7	21
6442	24	31	37	32
6443	48	108	79	115
6444	144	278	118	184
6445	51	64	56	50
6446	0	0	0	1
6447	0	0	0	4
6448	0	2	0	8
6449	0	0	0	1
6451	0	0	0	9
6452	0	0	0	1
6453	0	0	0	4
6454	0	0	0	0
6455	0	0	0	0
6456	51	0	53	0
6457	0	56	52	43
6458	0	0	0	1
6459	0	0	0	1
6462	0	0	0	3
6463	0	0	0	4
6464	0	0	0	2
6465	85	152	38	118
6466	49	61	61	63
6467	10	10	10	37
6468	13	15	15	20
6469	21	27	19	22
6470	0	0	0	0
6471	0	0	0	2
6472	0	0	0	1
6473	0	0	0	8
6474	42	55	42	37
6475	0	1	0	87
6476	0	0	0	2
6477	0	0	0	2
6478	0	0	0	9
6479	383	421	430	371
6480	0	0	0	7
6481	0	0	0	2
6482	0	0	0	1
6483	0	0	0	16
6494	0	0	0	4
6495	0	0	0	11
6496	0	0	0	0
6497	0	0	0	0
6498	0	0	0	1
6499	0	0	0	3
6500	0	0	0	1
6501	0	0	0	0
6502	0	0	0	0
6503	0	0	0	2
6505	0	0	0	0
6506	0	0	0	0
6507	0	0	0	2
6508	0	0	0	0
6509	16	13	12	11
6510	0	0	0	0
6511	0	0	0	4
6512	0	0	0	6
6513	0	0	0	1
6514	0	3	0	5
6515	0	0	0	1
6516	0	0	0	4
6517	0	0	0	1
6519	0	0	0	2
6520	0	0	0	23
6521	0	0	0	1
6522	0	0	0	0
6523	0	0	0	1
6524	0	0	0	0
6525	0	0	0	0
6526	0	0	0	115
6527	0	0	0	0
6528	0	0	0	0
6529	0	0	0	1
6530	0	0	0	242
6531	0	0	0	0
6532	0	0	0	7
6533	0	0	0	1
6534	0	0	0	0
6535	0	0	0	0
6536	0	0	0	1
6538	0	0	0	4
6539	0	0	0	2
6540	0	0	0	1
6541	0	0	0	3
6542	0	0	0	6
6543	0	0	0	6
6544	0	0	0	6
6545	0	0	0	8
6546	0	0	0	0
6547	0	0	0	0
6548	0	4	0	8
6549	0	50	26	44
6550	0	4	0	2
6551	0	0	0	0
6552	0	0	0	4
6553	0	1	0	2
6554	0	0	0	6
6555	0	0	0	6
6556	0	0	0	1
6557	0	0	0	0
6558	0	0	0	1
6559	0	0	0	10
6560	0	0	0	9
6561	0	0	0	4
6562	0	0	0	1
6563	0	0	0	1
6564	0	2	0	17
6565	0	0	0	0
6566	0	0	0	0
6567	0	0	0	1
6568	0	0	0	1
6569	0	0	0	0
6570	0	0	0	0
6571	0	0	0	1
6572	0	0	0	0
6573	0	0	0	0
6574	0	0	0	0
6575	0	0	0	0
6576	0	0	0	230
6582	0	0	0	359
6583	0	0	0	4
6584	0	0	0	0
6585	0	0	0	0
6586	0	0	0	0
6587	20	28	37	30
6588	0	0	0	0
6589	0	0	0	0
6590	5	11	9	17
6591	1	1	0	8
6592	0	0	0	0
6593	0	0	0	1
6594	0	0	0	1
6595	0	0	0	1
6596	0	0	0	1
6597	0	0	0	0
6598	0	0	0	0
6599	0	0	0	5
6601	0	0	0	2
6602	0	0	0	0
6603	0	0	0	0
6604	0	0	0	1
6605	0	0	0	0
6606	0	0	0	4
6607	0	0	0	1
6608	0	0	0	1
6609	0	0	0	2
6610	0	0	0	0
6611	0	2	0	8
6612	0	0	0	0
6613	0	0	0	0
6614	0	0	0	0
6615	0	0	0	0
6616	0	0	0	0
6617	13	0	13	49
6618	0	0	0	29
6619	0	0	0	0
6620	0	0	0	0
6621	0	0	0	0
6622	1	1	0	2
6623	0	0	0	0
6624	0	0	0	22
6626	0	0	0	0
6627	0	0	0	0
6628	12	10	12	6
6629	0	0	0	0
6630	0	0	0	0
6631	0	0	0	2
6632	1	2	0	1
6633	0	0	0	0
6634	0	0	0	1
6635	14	15	15	8
6636	0	0	0	0
6637	0	0	0	2
6638	1	0	0	4
6639	0	0	0	1
6640	9	16	9	16
6641	26	66	26	41
6642	42	44	44	40
6643	0	0	0	4
6644	2	2	0	2
6645	0	0	0	0
6646	7	8	0	6
6647	41	35	35	17
6648	20	53	38	28
6649	4	3	0	5
6650	0	2	0	0
6651	0	0	0	0
6653	0	0	0	0
6654	0	7	0	14
6655	9	6	0	3
6656	0	1	0	1
6657	4	3	0	4
6658	9	26	11	5
6659	0	0	0	1
6660	1	2	0	9
6661	20	22	22	9
6662	11	4	0	2
6663	0	0	0	0
6664	18	26	27	13
6665	9	20	15	17
6666	1	8	0	7
6667	1	3	0	2
6668	0	0	0	4
6669	0	0	0	34
6670	0	12	9	3
6671	0	9	0	5
6672	0	0	0	9
6673	14	41	31	21
6674	17	21	21	14
6675	21	28	28	22
6676	22	37	21	10
6677	0	0	0	0
6678	0	0	0	0
6679	0	0	0	6
6680	0	0	0	0
6681	0	0	0	0
6682	9	20	9	8
6684	0	0	0	5
6685	0	0	0	4
6686	0	0	0	0
6687	0	0	0	1
6688	8	0	0	3
6689	0	0	0	0
6690	0	0	0	0
6691	0	0	0	0
6692	52	61	60	33
6693	6	0	0	2
6694	0	14	12	13
6695	15	59	49	29
6696	23	32	22	17
6697	14	33	22	7
6698	29	34	21	23
6699	8	22	18	6
6700	26	39	26	25
6701	27	70	81	25
6702	21	27	21	22
6703	21	37	33	27
6704	17	53	15	19
6705	67	87	87	52
6706	46	113	44	96
6708	111	182	123	105
6709	176	317	200	174
6710	284	416	281	184
6711	197	342	231	196
6712	106	127	113	67
6713	65	87	78	59
6714	7	21	14	13
6715	131	213	138	107
6716	112	191	133	109
6717	133	139	132	152
6718	40	61	49	30
6719	16	26	21	19
6720	2	4	0	3
6722	107	0	107	86
6723	0	0	0	0
6724	0	0	0	1
6725	0	0	0	0
6726	0	0	0	0
6727	0	0	0	2
6728	0	1	0	5
6729	68	124	112	57
6730	0	2	0	2
6731	0	8	0	16
6732	41	91	74	27
6733	74	121	107	73
6734	101	244	198	126
6735	3	11	9	9
6736	68	115	104	40
6737	100	321	249	144
6738	0	172	51	52
6739	0	92	62	45
6741	0	0	0	8
6742	0	0	0	0
6743	0	0	0	1
6744	36	34	36	26
6745	0	0	0	0
6746	33	38	38	16
6747	33	46	46	24
6748	126	214	184	99
6749	127	149	112	26
6750	224	256	241	89
6751	153	82	145	139
6752	191	185	167	168
6753	344	412	326	274
6754	194	249	231	126
6755	40	48	30	25
6756	44	60	58	21
6757	0	0	0	3
6758	75	92	78	28
6759	12	17	17	12
6760	71	92	92	47
6761	20	26	23	21
6762	0	0	0	0
6763	197	164	121	154
6764	12	21	17	14
6765	7	8	0	7
6766	49	71	48	41
6767	86	111	102	74
6768	0	0	0	1
6769	11	17	10	8
6770	0	0	0	0
6771	0	0	0	0
6772	0	0	0	0
6773	0	0	0	0
6774	0	0	0	0
6775	0	0	0	1
6776	0	0	0	0
6777	0	0	0	0
6778	0	0	0	0
6779	0	0	0	0
6780	0	0	0	0
6781	0	0	0	2
6782	0	0	0	0
6783	0	0	0	0
6784	0	1	0	1
6785	0	0	0	0
6786	1	2	0	2
6787	1	2	0	7
6789	0	0	0	8
6790	0	0	0	1
6791	0	0	0	1
6792	0	0	0	0
6793	0	0	0	1
6794	0	3	0	7
6795	0	0	0	0
6796	0	0	0	4
6797	0	0	0	0
6798	0	0	0	2
6799	0	2	0	5
6800	5	6	0	6
6801	55	95	78	57
6802	0	15	13	23
6803	15	18	18	22
6804	45	59	59	49
6805	69	73	73	62
6806	116	131	122	94
6807	124	186	171	114
6808	49	74	72	34
6809	39	56	49	55
6810	6	8	0	9
6811	31	59	59	35
6812	51	140	111	104
6813	57	85	59	54
6814	36	54	39	48
6815	48	62	53	51
6816	17	21	16	11
6817	16	17	19	15
6818	73	94	94	26
6819	3	3	0	3
6820	22	32	21	3
6821	69	87	74	12
6822	78	107	99	50
6823	0	50	50	38
6824	47	79	57	36
6825	70	82	82	53
6826	79	86	78	49
6827	74	123	120	59
6828	90	172	119	66
6829	141	313	268	139
6830	228	296	227	83
6831	247	345	348	215
6832	382	257	334	98
6833	231	45	223	14
6834	104	139	121	49
6835	102	69	89	18
6836	53	61	52	37
6837	45	75	67	55
6838	54	153	127	130
6839	108	301	242	210
6840	265	223	223	99
6841	184	122	98	80
6842	98	73	97	38
6843	71	138	120	104
6844	123	143	126	39
6845	28	5	26	20
6847	0	0	0	0
6848	0	0	0	0
6849	0	0	0	0
6850	0	0	0	1
6851	0	0	0	10
6852	71	94	62	48
6853	12	31	21	29
6854	0	0	0	2
6855	0	0	0	2
6856	130	129	132	68
6857	104	137	132	89
6858	132	210	113	61
6859	51	226	176	134
6860	65	168	84	59
6861	98	137	128	100
6862	30	82	33	51
6863	50	75	65	54
6864	91	156	116	61
6865	58	84	78	36
6866	94	169	124	127
6867	42	45	45	57
6868	22	33	1	30
6869	11	19	17	18
6870	50	103	97	76
6871	62	73	73	82
6872	4	15	8	12
6873	18	25	24	24
6874	16	20	23	21
6875	71	106	97	102
6876	106	164	116	104
6877	88	146	92	121
6878	132	187	139	144
6879	38	56	37	43
6880	14	29	23	20
6881	69	102	98	85
6882	1	3	0	5
6883	0	2	0	7
6884	12	22	17	17
6885	35	47	47	45
6886	2	0	0	1
6887	23	23	23	19
6889	0	0	0	0
6890	0	0	0	3
6891	0	0	0	1
6892	0	0	0	2
6893	0	0	0	8
6894	4	0	4	10
6895	0	0	0	2
6896	0	0	0	0
6897	110	124	118	119
6898	1	2	0	4
6899	0	1	0	3
6900	0	0	0	0
6901	0	0	0	3
6902	0	0	0	7
6903	0	28	19	28
6904	22	13	22	18
6905	11	51	28	54
6906	46	41	38	43
6907	44	118	95	115
6908	32	8	8	10
6909	8	67	51	62
6910	50	72	68	72
6911	45	52	52	58
6912	18	26	22	31
6913	49	67	63	64
6914	39	59	39	41
6915	28	56	30	50
6916	70	79	67	65
6917	29	36	39	34
6918	12	18	16	15
6919	22	41	14	41
6920	49	65	60	52
6921	57	131	92	78
6922	85	125	118	83
6923	81	115	103	85
6924	4	4	4	6
6925	59	70	70	62
6927	0	0	0	293
6928	0	0	0	3
6929	63	71	71	91
6930	89	114	98	90
6931	296	332	298	288
6932	147	182	133	171
6933	103	249	189	160
6934	94	112	111	85
6935	0	0	0	5
6936	8	12	8	14
6937	5	20	0	19
6938	5	5	0	15
6939	4	0	4	4
6940	0	0	0	3
6941	0	0	0	0
6942	0	0	0	6
6943	6	6	0	7
6944	32	0	0	0
6945	35	68	47	58
6946	0	3	0	3
6947	0	1	0	8
6948	0	0	0	0
6950	0	0	0	0
6951	0	0	0	1
6952	0	0	0	0
6953	0	0	0	0
6954	9	0	0	1
6955	0	0	0	14
6956	0	0	0	2
6957	0	0	0	3
6958	38	40	39	40
6959	102	148	123	129
6960	53	55	55	58
6961	41	61	49	53
6962	28	38	27	49
6963	16	0	16	2
6964	84	96	96	118
6965	30	31	31	37
6966	0	0	0	1
6967	30	38	37	54
6968	182	244	161	234
6969	19	19	21	25
6970	136	249	145	165
6971	97	128	115	122
6973	0	0	0	0
6974	0	0	0	0
6975	12	23	19	24
6976	80	126	121	101
6977	0	0	0	3
6978	0	0	0	23
6979	8	0	0	8
6980	52	15	35	59
6981	148	151	149	174
6982	48	54	43	55
6983	58	63	59	56
6984	0	0	0	0
6985	0	4	0	47
6986	0	0	0	2
6987	38	56	42	43
6988	0	0	0	2
6989	0	0	0	5
6990	0	0	0	3
6991	0	0	0	6
6992	0	2	0	3
6993	0	0	0	0
6994	0	0	0	0
6995	0	0	0	0
6996	0	0	0	0
6997	0	0	0	0
6998	0	0	0	0
6999	0	0	0	0
7000	0	0	0	1
7001	0	0	0	1
7003	0	0	0	1
7004	0	0	0	0
7005	0	0	0	0
7006	0	0	0	0
7007	0	0	0	3
7008	0	0	0	0
7009	91	117	112	134
7010	0	0	0	0
7011	0	0	0	0
7012	0	0	0	88
7013	0	0	0	1
7014	0	0	0	2
7015	0	0	0	14
7016	0	0	0	0
7017	0	0	0	1
7018	0	10	9	19
7019	0	0	0	1
7020	0	0	0	0
7021	0	18	15	12
7022	0	1	0	9
7023	0	0	0	0
7024	13	23	19	21
7025	26	56	26	40
7026	55	76	58	83
7027	29	52	34	52
7028	0	97	88	105
7029	0	0	0	0
7030	0	0	0	16
7031	14	0	14	23
7032	9	27	11	28
7033	61	98	98	97
7034	0	0	0	5
7035	0	0	0	14
7036	0	0	0	11
7037	0	6	0	4
7039	0	0	0	9
7040	0	0	0	4
7041	0	0	0	1
7042	26	41	26	34
7043	35	46	31	41
7044	22	39	6	25
7045	117	131	124	101
7046	0	0	0	5
7047	0	0	0	1
7048	0	0	0	4
7049	0	0	0	2
7050	0	0	0	5
7051	0	0	0	1
7052	0	0	0	0
7053	0	62	41	66
7054	0	0	0	1
7055	0	0	0	0
7056	0	0	0	3
7057	0	0	0	1
7058	0	0	0	0
7059	0	0	0	0
7060	0	0	0	0
7061	0	0	0	1
7062	0	0	0	5
7063	0	0	0	0
7064	0	0	0	0
7065	0	0	0	0
7066	0	0	0	0
7067	0	0	0	1
7068	0	0	0	2
7069	0	0	0	9
7070	0	0	0	7
7071	0	0	0	0
7072	0	0	0	0
7073	0	0	0	0
7074	0	0	0	0
7075	0	0	0	0
7076	0	0	0	0
7077	0	0	0	0
7078	0	0	0	0
7079	0	0	0	0
7080	142	173	122	150
7081	217	264	201	207
7082	0	0	0	2
7083	0	0	0	0
[truncated: 19 more rows]
