# Supplementary material for: Assessing Rotation-Invariant Feature Classification for Automated Wildebeest Population Counts
Source: PLoS One. 2016 May 26;11(5):e0156342. doi: 10.1371/journal.pone.0156342 (PMC4881999; doi:10.1371/journal.pone.0156342)
Supplement: S1 File — Human and automated counts for each image for 500, 1000, 1500, 2000, 2500, and 3000 training samples. (ZIP) [file pone.0156342.s001.zip › results-1500-training-images.txt]

#image	human count 1	human count 2	3rd count	algorithm
5057	120	119	121	165
5021	0	0	0	8
5022	0	0	0	13
5023	0	0	0	16
5024	0	0	0	8
5025	0	1	0	24
5026	0	0	0	7
5027	0	0	0	6
5028	0	0	0	10
5029	0	0	0	22
5030	0	0	0	28
5031	0	2	0	32
5032	2	2	0	37
5033	0	2	0	12
5034	0	0	0	58
5035	0	0	0	79
5036	3	3	0	6
5037	0	0	0	8
5038	0	0	0	16
5039	0	0	0	11
5040	18	20	19	44
5041	0	4	0	131
5042	0	0	0	4
5043	0	0	0	15
5044	0	3	0	12
5045	0	2	0	8
5046	0	0	0	14
5047	0	0	0	8
5048	50	56	47	71
5049	46	44	44	46
5050	46	59	52	48
5051	0	0	0	19
5052	0	0	0	5
5053	0	0	0	20
5054	0	0	0	4
5055	0	0	0	14
5056	4	4	0	23
5058	0	0	0	11
5059	0	0	0	9
5060	0	1	0	14
5061	0	0	0	6
5062	1	0	0	12
5063	9	8	0	15
5064	27	29	27	48
5065	1	0	0	10
5066	0	0	0	9
5067	0	4	0	17
5068	0	1	0	45
5070	0	142	0	33
5071	0	14	0	10
5072	0	65	0	10
5073	0	7	0	22
5074	1	0	0	2
5075	0	8	0	42
5076	0	101	0	75
5077	10	26	12	21
5078	0	31	0	71
5079	0	43	0	21
5080	0	76	0	13
5081	0	11	0	13
5082	13	26	13	28
5083	16	39	39	22
5084	20	24	25	64
5085	0	0	0	11
5086	0	0	0	3
5087	0	0	0	7
5088	0	0	0	72
5089	0	39	0	43
5090	0	0	0	7
5091	0	2	0	66
5092	0	0	0	15
5093	0	0	0	15
5094	0	0	0	7
5095	0	0	0	6
5096	0	0	0	25
5097	0	0	0	40
5099	0	0	0	6
5100	0	0	0	11
5101	0	0	0	11
5102	0	0	0	6
5103	0	0	0	2
5104	0	0	0	12
5105	0	0	0	3
5106	0	25	0	8
5107	0	8	0	9
5108	0	20	0	13
5109	0	8	0	12
5110	0	6	0	12
5111	0	3	0	4
5112	0	13	0	9
5113	0	83	0	18
5114	0	69	0	18
5115	0	11	0	6
5116	0	49	0	5
5117	0	21	0	25
5118	9	22	11	26
5119	8	115	79	13
5120	17	35	17	29
5121	28	49	37	48
5122	51	118	48	80
5123	6	37	27	22
5124	3	23	17	14
5125	59	46	46	58
5126	6	21	15	34
5127	0	30	0	9
5128	0	16	0	7
5129	0	55	0	8
5130	1	80	23	17
5131	0	42	0	16
5132	0	24	0	8
5133	0	70	0	26
5134	0	24	0	24
5135	0	96	0	22
5136	0	24	0	45
5137	0	39	0	18
5138	0	0	0	14
5140	7	0	0	16
5141	0	64	0	9
5142	0	0	0	6
5143	0	97	0	37
5144	0	59	0	71
5145	0	123	0	11
5147	0	0	0	199
5148	0	0	0	75
5149	0	0	0	4
5150	0	0	0	2
5151	0	0	0	3
5152	0	0	0	9
5153	0	0	0	6
5154	0	0	0	23
5155	0	2	0	20
5156	3	8	0	14
5157	74	82	82	82
5158	4	4	0	23
5159	0	0	0	12
5160	0	0	0	14
5161	0	0	0	28
5162	14	28	22	34
5163	44	45	30	65
5164	15	15	15	18
5165	0	0	0	24
5166	0	0	0	10
5167	0	0	0	36
5168	0	1	0	8
5169	8	8	0	9
5170	0	0	0	107
5171	25	25	31	30
5172	120	196	127	186
5173	145	211	189	209
5174	113	122	117	140
5175	48	56	46	68
5176	94	104	98	98
5177	101	110	112	107
5178	107	125	121	159
5179	0	0	0	60
5180	0	0	0	7
5181	51	51	51	55
5182	38	37	26	40
5183	81	125	119	77
5184	0	0	0	8
5185	0	0	0	7
5186	0	0	0	0
5187	0	0	0	5
5188	0	0	0	9
5189	0	0	0	6
5190	0	0	0	1
5191	0	0	0	1
5193	0	0	0	2
5194	0	0	0	2
5195	0	0	0	4
5196	0	0	0	2
5197	0	0	0	0
5198	0	0	0	3
5199	0	0	0	1
5200	0	0	0	2
5201	0	0	0	2
5202	92	107	102	87
5203	0	0	0	15
5204	0	0	0	1
5205	0	0	0	2
5206	123	182	132	89
5207	103	115	143	80
5208	39	41	38	38
5209	77	89	52	86
5210	11	10	12	12
5211	122	130	125	148
5212	43	46	46	58
5213	83	94	94	100
5214	4	4	0	7
5215	11	11	11	12
5216	96	77	89	100
5217	296	338	289	296
5218	25	2	25	8
5219	25	27	30	29
5220	22	22	28	25
5221	2	2	0	13
5222	0	0	0	5
5223	29	29	29	33
5224	0	0	0	128
5225	0	0	0	29
5226	0	0	0	28
5227	0	0	0	39
5228	0	0	0	52
5229	0	0	0	57
5230	366	444	393	346
5231	59	67	67	62
5232	34	41	41	85
5233	1	3	0	48
5234	3	3	0	27
5235	1	1	0	3
5236	43	49	49	41
5237	19	19	15	24
5238	0	0	0	2
5239	0	33	0	1
5240	10	11	9	32
5241	6	5	0	11
5242	2	3	0	9
5243	31	0	29	28
5244	8	3	5	13
5245	18	19	24	31
5246	46	57	48	32
5247	70	51	45	61
5248	2	2	0	8
5249	2	2	0	8
5250	5	5	5	16
5251	9	0	0	13
5252	0	0	0	0
5253	1	1	0	1
5254	0	1	0	5
5255	0	0	0	5
5256	0	0	0	6
5257	15	14	15	19
5258	51	52	52	53
5259	54	62	54	68
5260	11	11	11	15
5261	88	92	82	102
5262	0	0	0	1
5263	0	0	0	5
5265	19	23	19	52
5266	0	0	0	59
5267	1	2	0	2
5268	38	36	28	21
5269	0	1	0	1
5270	0	0	0	1
5271	0	0	0	6
5272	0	0	0	1
5273	0	0	0	4
5274	0	0	0	5
5275	0	0	0	35
5276	6	7	0	9
5277	6	6	0	10
5278	14	2	12	31
5279	9	8	0	19
5280	10	11	7	11
5281	0	0	0	4
5282	0	0	0	1
5283	4	4	0	5
5284	0	0	0	12
5285	0	0	0	6
5286	0	0	0	13
5287	0	0	0	16
5288	0	0	0	1
5289	18	18	12	18
5290	1	1	0	28
5291	12	12	9	22
5292	25	26	27	37
5293	9	10	9	20
5294	24	24	24	28
5295	31	28	28	27
5296	7	8	0	15
5297	32	34	34	34
5298	4	5	0	8
5299	9	9	0	14
5300	22	23	25	26
5301	26	26	27	35
5302	5	5	5	7
5303	13	14	14	17
5304	21	21	21	22
5305	0	0	0	1
5306	0	0	0	3
5307	0	0	0	0
5309	0	0	0	0
5310	0	0	0	5
5311	0	0	0	8
5312	0	0	0	0
5313	0	0	0	1
5314	0	0	0	1
5315	0	1	0	6
5316	39	0	39	5
5317	43	45	45	45
5318	55	57	57	73
5319	5	11	7	14
5320	19	18	13	22
5321	17	17	23	21
5322	183	182	182	247
5323	33	31	31	34
5324	11	11	11	18
5325	0	0	0	4
5326	2	0	0	12
5327	0	0	0	4
5328	2	3	0	7
5329	12	13	12	15
5330	0	8	0	14
5331	50	56	52	64
5332	2	2	0	15
5333	43	0	43	40
5334	0	0	0	49
5335	0	0	0	4
5336	0	0	0	18
5337	0	0	0	15
5338	0	0	0	3
5339	0	0	0	12
5340	0	0	0	6
5341	0	0	0	10
5342	0	0	0	8
5343	0	0	0	5
5344	0	0	0	5
5345	0	0	0	10
5346	0	0	0	0
5347	0	0	0	8
5348	0	0	0	18
5349	0	0	0	15
5350	0	0	0	8
5351	0	0	0	4
5352	0	0	0	2
5353	180	186	182	164
5354	0	0	0	2
5355	12	0	9	0
5356	0	0	0	0
5358	0	0	0	4
5359	0	0	0	0
5360	0	0	0	3
5361	0	0	0	3
5362	0	0	0	1
5363	0	0	0	13
5364	0	0	0	17
5365	0	0	0	26
5366	0	0	0	4
5367	0	0	0	28
5368	0	0	0	29
5369	0	0	0	0
5370	0	0	0	1
5371	0	0	0	2
5372	0	0	0	2
5373	0	0	0	43
5374	0	0	0	26
5375	0	0	0	16
5377	0	0	0	126
5378	0	0	0	2
5379	0	0	0	5
5380	0	0	0	1
5381	0	0	0	51
5382	0	0	0	27
5383	0	0	0	25
5384	6	6	0	12
5385	0	5	0	9
5386	8	2	6	18
5387	3	6	0	12
5388	14	4	17	13
5389	8	11	6	12
5390	0	7	7	4
5391	0	10	10	20
5392	0	0	0	15
5393	0	0	0	22
5394	0	0	0	8
5395	0	0	0	10
5396	0	0	0	1
5397	0	0	0	4
5398	0	0	0	17
5399	0	0	0	20
5400	0	0	0	4
5401	0	0	0	7
5402	0	0	0	5
5403	0	0	0	5
5404	0	0	0	8
5405	0	0	0	19
5406	0	0	0	16
5407	1	1	0	13
5408	0	0	0	23
5409	0	0	0	15
5410	0	0	0	15
5411	0	0	0	7
5412	0	0	0	13
5413	0	0	0	17
5414	38	40	27	47
5415	18	23	18	26
5416	9	9	0	12
5417	21	1	37	32
5418	4	6	0	13
5419	0	0	0	0
5420	1	0	0	2
5421	1	0	0	5
5422	0	0	0	2
5423	0	0	0	0
5424	0	0	0	1
5425	0	1	0	2
5426	0	0	0	0
5427	0	0	0	8
5428	0	0	0	7
5429	0	0	0	0
5430	0	0	0	1
5431	0	0	0	1
5432	0	0	0	2
5433	17	29	19	31
5434	10	11	8	14
5435	0	0	0	0
5436	0	0	0	0
5437	0	0	0	0
5439	0	0	0	0
5440	0	0	0	1
5441	0	1	0	1
5442	0	0	0	0
5443	0	0	0	0
5444	0	0	0	0
5445	0	0	0	0
5446	0	0	0	0
5447	0	0	0	0
5448	0	0	0	0
5449	0	0	0	2
5450	0	0	0	0
5451	0	0	0	0
5452	0	0	0	0
5453	0	0	0	0
5454	0	0	0	54
5455	0	14	0	17
5456	4	5	0	28
5457	0	0	0	0
5458	0	0	0	0
5459	0	0	0	69
5460	0	0	0	0
5461	0	0	0	0
5462	0	0	0	0
5463	0	0	0	0
5464	0	3	0	3
5465	0	1	0	1
5466	0	3	0	3
5467	0	13	0	13
5468	73	90	81	122
5469	53	74	57	72
5470	0	14	0	19
5471	48	70	62	72
5472	54	79	61	78
5473	96	237	187	161
5474	0	7	0	9
5475	28	68	31	64
5476	30	33	28	29
5477	13	18	14	17
5478	14	14	11	20
5479	11	13	13	18
5480	0	0	0	1
5481	0	0	0	1
5482	0	0	0	2
5483	0	0	0	16
5484	0	0	0	3
5485	0	0	0	2
5486	0	0	0	12
5487	0	8	0	10
5488	0	0	0	4
5489	0	0	0	9
5490	0	0	0	19
5491	0	0	0	7
5492	0	0	0	25
5493	0	0	0	2
5494	0	0	0	14
5495	0	0	0	15
5496	0	0	0	1
5497	0	0	0	1
5498	0	0	0	2
5499	0	0	0	1
5500	0	0	0	8
5501	0	0	0	26
5502	0	0	0	3
5503	0	0	0	29
5504	0	0	0	14
5505	0	0	0	166
5506	0	0	0	670
5507	0	0	0	0
5508	0	0	0	10
5509	0	0	0	0
5510	0	0	0	7
5511	0	0	0	18
5512	0	0	0	4
5513	0	0	0	2
5514	3	10	7	10
5515	0	0	0	1
5516	7	0	0	13
5517	21	14	32	33
5518	87	111	103	130
5519	0	0	0	0
5520	0	0	0	47
5521	0	0	0	0
5522	0	2	0	3
5523	0	0	0	0
5524	3	7	0	7
5525	0	3	0	3
5526	2	17	11	7
5527	9	9	0	14
5528	0	0	0	0
5529	0	0	0	0
5531	0	0	0	132
5532	4	7	0	10
5533	0	1	0	13
5534	0	0	0	13
5535	0	0	0	5
5536	0	0	0	14
5537	0	0	0	12
5538	0	0	0	0
5539	0	0	0	0
5540	0	0	0	71
5541	0	0	0	344
5542	0	1	0	26
5543	0	0	0	1
5544	0	0	0	0
5545	0	0	0	1
5546	0	0	0	12
5547	3	0	0	13
5548	0	0	0	7
5549	0	0	0	5
5550	0	0	0	7
5551	0	0	0	10
5552	0	0	0	18
5553	0	0	0	9
5554	9	0	0	14
5555	0	0	0	5
5556	0	0	0	14
5557	0	1	0	1
5558	0	0	0	4
5559	0	73	67	79
5560	64	26	26	240
5561	172	26	120	32
5562	19	0	15	4
5563	0	2	0	3
5564	79	117	103	106
5565	76	72	69	78
5566	24	30	26	30
5567	20	45	30	41
5568	51	102	97	95
5569	59	48	48	51
5570	37	73	46	49
5571	46	139	107	112
5572	78	0	0	0
5573	0	8	0	7
5574	8	0	0	0
5575	0	0	0	0
5576	0	30	29	33
5577	33	0	0	9
5578	0	0	0	1
5579	0	0	0	4
5580	5	0	0	2
5581	0	0	0	8
5582	0	0	0	6
5583	0	0	0	0
5584	0	0	0	0
5585	0	9	0	65
5586	0	0	0	0
5588	0	0	0	1
5589	0	0	0	5
5590	0	0	0	0
5591	0	0	0	5
5592	0	0	0	0
5593	0	0	0	0
5594	0	0	0	0
5595	0	0	0	0
5596	0	0	0	1
5597	0	45	26	47
5598	26	42	26	41
5599	0	58	46	45
5600	0	0	0	0
5601	0	0	0	1
5602	33	40	40	42
5603	64	135	100	117
5604	34	52	45	55
5605	42	64	56	62
5606	28	53	25	60
5607	36	66	42	71
5608	72	95	94	98
5609	35	80	67	78
5610	45	91	67	95
5611	83	102	96	101
5612	51	57	46	59
5613	10	18	0	19
5614	1	1	0	2
5615	0	0	0	0
5616	0	0	0	0
5617	0	0	0	5
5618	132	275	183	232
5619	3	0	0	11
5620	0	0	0	14
5621	0	0	0	20
5622	0	0	0	15
5623	0	0	0	16
5624	0	0	0	1
5625	0	0	0	14
5626	0	0	0	2
5627	0	0	0	6
5628	0	0	0	8
5629	0	0	0	1
5631	0	0	0	1
5632	0	0	0	1
5633	0	0	0	3
5634	0	0	0	8
5635	0	0	0	3
5636	0	0	0	0
5637	5	11	8	8
5638	17	28	22	14
5639	0	0	0	2
5640	0	0	0	131
5641	0	0	0	9
5642	0	0	0	2
5643	13	1	13	9
5644	0	0	0	0
5645	0	0	0	1
5646	0	0	0	0
5647	0	0	0	0
5648	0	1	0	1
5649	0	11	5	8
5650	2	0	2	4
5651	9	7	0	12
5652	0	0	0	8
5653	0	0	0	0
5654	13	0	13	0
5655	14	16	14	19
5656	32	63	63	54
5657	0	4	0	14
5658	0	4	0	13
5659	6	7	0	12
5660	0	9	0	9
5661	0	5	0	6
5662	0	1	0	2
5663	0	16	8	37
5664	0	3	0	4
5665	0	2	0	12
5666	0	0	0	0
5667	0	4	0	5
5668	0	0	0	0
5670	0	0	0	68
5671	0	0	0	196
5672	0	0	0	8
5673	0	0	0	65
5674	68	9	58	58
5675	8	11	9	9
5676	18	11	22	4
5677	0	0	0	1
5678	0	0	0	0
5679	0	0	0	0
5680	0	0	0	0
5681	5	3	2	7
5682	0	0	0	1
5683	0	0	0	12
5684	0	0	0	4
5685	0	0	0	1
5686	33	0	0	25
5687	0	5	0	8
5688	0	2	0	5
5689	0	0	0	0
5690	2	4	0	8
5691	0	0	0	10
5692	0	0	0	2
5693	0	0	0	5
5694	0	0	0	0
5695	0	0	0	10
5696	0	0	0	11
5697	50	61	98	76
5698	0	0	0	1
5699	0	0	0	1
5700	0	0	0	5
5701	6	8	0	5
5702	72	89	89	92
5703	39	45	34	43
5704	9	12	11	16
5705	21	22	33	29
5706	88	97	97	117
5707	75	112	96	120
5708	58	92	67	69
5709	79	98	98	86
5710	70	79	68	82
5711	12	62	34	63
5712	23	34	54	33
5713	3	32	11	27
5714	7	35	28	14
5715	3	32	14	47
5716	5	19	12	44
5717	0	0	0	0
5718	0	0	0	0
5719	0	0	0	4
5720	0	0	0	0
5721	0	2	0	26
5723	0	1	0	1
5724	0	0	0	0
5725	0	0	0	0
5726	0	0	0	0
5727	0	0	0	0
5728	0	0	0	0
5729	0	0	0	0
5730	7	7	0	7
5731	41	79	69	49
5732	6	65	42	31
5733	0	10	5	11
5734	0	0	0	2
5735	6	36	25	21
5736	19	39	16	28
5737	28	48	37	31
5738	63	87	87	68
5739	16	29	29	21
5740	23	29	27	30
5741	0	28	19	30
5742	11	20	19	25
5743	3	11	7	8
5744	4	11	8	14
5745	0	1	0	2
5746	1	13	11	11
5747	17	30	27	26
5748	16	23	23	25
5749	2	9	0	14
5750	3	3	0	16
5751	0	3	0	5
5752	25	30	26	30
5753	0	8	0	16
5754	0	0	0	0
5755	3	15	9	13
5756	0	0	0	0
5757	0	0	0	2
5758	0	2	0	5
5759	9	11	10	12
5760	7	11	7	10
5761	0	11	7	12
5762	8	11	7	21
5763	4	2	0	5
5764	0	9	0	11
5765	5	2	3	2
5766	2	2	0	2
5767	34	40	40	39
5768	0	0	0	1
5769	0	1	0	5
5770	2	1	0	1
5771	0	0	0	1
5772	0	1	0	1
5773	0	2	0	2
5774	0	0	0	1
5775	0	0	0	1
5776	0	0	0	1
5777	1	2	0	11
5778	18	11	15	58
5779	4	7	0	8
5780	0	0	0	1
5781	0	0	0	1
5782	0	0	0	0
5783	0	0	0	0
5784	0	0	0	0
5785	0	0	0	3
5786	0	6	0	2
5787	0	0	0	1
5788	186	198	180	179
5789	2	3	0	4
5791	0	0	0	2
5792	0	0	0	0
5793	0	0	0	0
5794	142	0	146	93
5795	29	0	42	15
5796	38	43	31	42
5797	1	2	0	3
5798	15	17	16	12
5799	4	4	0	4
5800	0	0	0	0
5801	0	0	0	3
5802	0	5	0	9
5803	10	10	0	10
5804	0	0	0	0
5805	0	0	0	0
5806	0	0	0	0
5807	0	0	0	0
5808	0	0	0	2
5809	0	4	0	3
5810	0	12	9	14
5811	0	0	0	0
5812	0	0	0	1
5813	0	1	0	1
5814	0	0	0	3
5815	3	3	0	3
5816	6	5	0	6
5817	5	5	0	5
5818	25	27	30	39
5819	23	28	57	25
5820	8	11	11	8
5821	12	12	12	44
5822	11	14	11	15
5823	11	17	10	15
5824	8	16	12	16
5825	7	31	18	26
5826	3	11	8	10
5827	14	22	19	20
5828	19	20	18	22
5829	2	17	11	17
5830	13	32	16	33
5831	18	23	19	21
5832	33	47	47	38
5833	3	13	11	11
5834	9	22	9	21
5835	4	7	0	7
5836	7	28	21	26
5837	3	18	12	2
5838	0	0	0	0
5839	0	0	0	0
5840	14	26	21	24
5841	3	9	0	9
5842	0	0	0	0
5843	0	37	23	21
5844	0	2	0	2
5845	0	3	0	2
5846	0	0	0	0
5847	0	0	0	0
5848	0	0	0	2
5849	0	0	0	0
5850	0	0	0	0
5851	0	0	0	0
5853	0	0	0	10
5854	0	0	0	0
5855	0	0	0	0
5856	0	0	0	1
5857	0	0	0	1
5858	0	0	0	0
5859	0	0	0	0
5860	0	0	0	1
5861	0	0	0	2
5862	0	0	0	1
5863	0	0	0	1
5864	0	0	0	5
5865	0	1	0	18
5866	18	33	16	34
5867	11	29	16	25
5868	16	36	36	38
5869	0	32	20	30
5870	7	39	27	35
5871	10	22	0	26
5872	7	15	9	17
5873	8	18	16	20
5874	20	33	27	54
5875	12	17	17	18
5876	17	22	16	21
5877	15	16	16	19
5878	19	20	21	21
5879	15	22	17	25
5880	31	49	49	43
5881	24	22	37	34
5882	46	58	49	60
5883	0	13	9	21
5884	6	7	0	17
5885	0	0	0	5
5886	0	2	0	7
5887	0	2	0	10
5888	53	31	54	59
5889	20	0	20	44
5890	0	0	0	2
5891	0	0	0	1
5892	0	0	0	11
5893	10	7	0	11
5894	0	0	0	1
5895	0	0	0	3
5896	9	8	0	21
5897	10	15	14	26
5898	4	9	0	23
5899	0	0	0	2
5900	16	15	15	19
5901	0	0	0	1
5902	0	0	0	2
5903	0	0	0	8
5904	0	0	0	10
5905	0	0	0	2
5906	0	0	0	0
5907	0	1	0	0
5908	0	4	0	7
5909	2	0	0	11
5910	2	2	0	5
5911	21	6	24	23
5912	0	6	0	5
5913	6	6	0	4
5914	0	0	0	0
5915	0	0	0	5
5916	1	1	0	1
5917	2	12	9	15
5918	16	17	17	19
5919	0	0	0	6
5920	0	0	0	2
5921	0	0	0	24
5922	0	0	0	41
5924	0	0	0	17
5925	0	0	0	16
5926	10	9	15	20
5927	0	0	0	17
5928	0	0	0	0
5929	0	3	0	3
5930	2	3	0	4
5931	2	11	9	8
5932	3	3	0	3
5933	0	1	0	0
5934	13	7	15	7
5935	0	0	0	0
5936	0	0	0	0
5937	0	0	0	1
5938	0	0	0	0
5939	0	0	0	0
5940	0	0	0	0
5941	0	0	0	0
5942	0	0	0	0
5943	0	0	0	0
5944	12	12	12	13
5945	0	0	0	0
5946	0	0	0	0
5947	0	0	0	0
5948	0	0	0	3
5949	0	0	0	1
5950	0	0	0	1
5951	0	0	0	0
5952	0	2	0	1
5953	0	0	0	1
5954	4	1	0	2
5955	0	3	0	4
5956	0	0	0	1
5957	8	12	8	12
5958	0	0	0	0
5959	0	0	0	0
5960	0	0	0	0
5961	175	180	171	161
5962	0	0	0	0
5963	32	41	41	39
5964	24	49	32	40
5965	0	0	0	1
5966	0	5	0	4
5967	0	6	0	3
5968	8	10	9	9
5969	23	34	30	30
5970	0	2	0	1
5971	0	4	0	5
5972	24	34	33	34
5973	0	6	0	6
5974	0	6	0	0
5975	10	41	36	18
5976	0	17	12	8
5977	6	18	13	15
5978	0	0	0	0
5979	0	0	0	0
5980	31	93	93	60
5981	0	3	0	3
5982	0	9	0	8
5983	0	0	0	0
5984	0	0	0	0
5985	0	0	0	0
5986	0	0	0	0
5987	0	0	0	0
5988	0	1	0	2
5989	0	0	0	0
5990	0	16	7	10
5992	0	0	0	2
5993	0	0	0	0
5994	0	0	0	0
5995	0	0	0	1
5996	0	0	0	0
5997	0	0	0	0
5998	0	0	0	0
5999	0	0	0	0
6000	0	0	0	7
6001	0	0	0	0
6002	0	0	0	0
6003	0	0	0	0
6004	0	0	0	0
6005	0	0	0	0
6006	0	0	0	0
6007	0	0	0	0
6008	0	0	0	0
6009	0	0	0	0
6010	0	0	0	0
6011	0	0	0	0
6012	0	0	0	0
6013	0	0	0	0
6014	0	0	0	0
6015	0	0	0	0
6016	0	0	0	1
6017	0	0	0	3
6018	0	0	0	2
6019	5	6	1	7
6020	0	0	0	0
6021	0	6	0	8
6022	24	35	25	26
6023	28	30	27	65
6024	0	11	7	7
6025	0	6	0	5
6026	0	0	0	0
6027	0	5	0	4
6028	4	4	0	11
6029	0	0	0	2
6030	0	5	0	4
6031	3	7	0	8
6032	11	26	12	29
6033	4	4	0	14
6034	36	60	51	81
6035	26	0	42	43
6036	24	70	41	82
6037	32	72	72	92
6038	12	13	13	24
6039	21	54	37	72
6040	18	42	18	41
6041	3	5	0	8
6042	0	2	0	1
6043	2	9	0	5
6044	4	10	7	19
6045	23	33	27	44
6046	52	112	78	131
6047	18	15	14	23
6048	3	8	0	10
6049	4	4	0	7
6050	2	4	0	8
6051	3	7	0	6
6052	0	12	7	22
6053	1	7	0	25
6054	0	1	0	4
6055	2	5	0	5
6056	0	5	0	12
6057	0	0	0	6
6058	0	0	0	1
6059	0	0	0	0
6060	8	23	17	25
6061	47	221	192	183
6062	0	0	0	2
6063	0	1	0	2
6064	0	0	0	1
6065	0	0	0	0
6066	0	0	0	1
6067	0	0	0	4
6068	0	0	0	0
6069	0	0	0	0
6070	0	8	0	4
6071	0	0	0	1
6072	0	0	0	7
6073	0	0	0	2
6074	0	32	25	42
6075	0	1	0	1
6076	0	8	0	3
6077	7	60	47	25
6078	1	7	0	6
6079	0	9	0	0
6080	0	10	7	1
6081	0	0	0	6
6082	0	0	0	8
6083	0	1	0	1
6084	0	1	0	1
6085	0	0	0	12
6086	1	1	0	3
6087	0	0	0	1
6088	0	2	0	5
6089	2	14	8	13
6090	8	40	27	31
6091	11	28	14	17
6092	0	13	9	15
6093	9	55	35	37
6094	0	10	5	9
6096	0	0	0	0
6097	0	0	0	0
6098	0	0	0	0
6099	0	0	0	0
6100	0	0	0	0
6101	0	0	0	0
6102	0	0	0	0
6103	0	0	0	0
6104	0	0	0	0
6105	0	0	0	0
6106	0	0	0	0
6107	0	0	0	1
6108	0	0	0	0
6109	0	0	0	1
6110	0	0	0	0
6111	0	0	0	0
6112	0	0	0	1
6113	0	0	0	0
6114	0	0	0	2
6115	0	0	0	0
6116	0	0	0	1
6117	19	20	23	20
6118	0	0	0	0
6119	0	0	0	1
6120	0	0	0	9
6121	0	0	0	2
6122	0	0	0	3
6123	0	0	0	1
6124	0	0	0	1
6125	0	0	0	14
6126	0	0	0	3
6127	0	0	0	0
6128	0	0	0	1
6129	0	0	0	1
6130	0	0	0	0
6131	0	0	0	0
6132	0	0	0	0
6133	29	49	29	1
6134	33	37	37	38
6135	0	0	0	4
6136	0	0	0	4
6137	12	16	16	16
6138	0	0	0	4
6139	0	0	0	0
6140	0	7	0	9
6141	21	27	27	29
6142	0	21	17	23
6143	0	10	7	11
6144	0	15	16	14
6145	0	38	23	18
6146	0	17	11	9
6147	70	83	83	79
6148	41	33	24	59
6149	52	65	57	42
6150	0	18	14	4
6151	42	82	71	71
6152	0	21	15	5
6153	0	25	23	17
6154	0	37	16	9
6155	0	17	13	7
6156	0	23	21	17
6157	0	25	22	24
6158	0	14	12	11
6159	16	23	19	20
6160	0	37	10	12
6161	0	30	32	29
6162	0	0	0	1
6163	0	0	0	0
6164	0	0	0	0
6165	0	0	0	1
6166	0	0	0	0
6167	0	0	0	0
6168	0	0	0	0
6169	0	0	0	0
6170	0	0	0	0
6171	0	0	0	0
6172	0	0	0	0
6173	0	0	0	0
6174	0	0	0	0
6175	0	0	0	0
6176	230	396	271	204
6177	106	161	145	129
6178	53	201	107	92
6179	135	259	193	153
6180	75	161	118	118
6181	70	189	103	101
6182	0	9	0	6
6183	6	46	34	14
6184	0	34	18	28
6185	0	5	0	4
6186	0	8	0	5
6187	0	23	17	11
6188	0	0	0	0
6189	0	0	0	0
6190	0	0	0	0
6191	0	0	0	0
6192	0	0	0	0
6193	0	0	0	0
6194	0	0	0	0
6195	0	0	0	0
6196	0	0	0	1
6198	0	0	0	13
6199	0	0	0	1
6200	0	0	0	13
6201	0	0	0	0
6202	0	0	0	0
6203	0	0	0	4
6204	0	0	0	0
6205	0	0	0	0
6206	27	123	27	101
6207	14	26	22	23
6208	0	0	0	0
6209	0	54	33	37
6210	0	16	12	9
6211	0	337	215	154
6212	0	213	83	103
6213	0	168	55	116
6214	41	129	96	90
6215	0	0	0	0
6216	0	0	0	1
6217	0	0	0	6
6218	0	0	0	0
6219	0	0	0	0
6220	0	0	0	0
6221	0	0	0	3
6222	0	2	0	2
6223	0	22	19	4
6224	0	4	0	3
6225	0	0	0	0
6226	64	95	75	44
6227	0	0	0	0
6228	0	0	0	0
6229	0	0	0	0
6230	0	0	0	6
6231	0	0	0	0
6232	0	0	0	1
6233	0	0	0	0
6234	0	0	0	0
6235	21	71	45	88
6236	0	139	20	23
6237	0	64	43	20
6238	0	60	54	6
6239	123	157	134	68
6240	0	0	0	7
6241	12	37	26	25
6242	0	2	0	2
6243	74	94	94	76
6244	0	11	7	5
6245	40	39	40	45
6246	0	0	0	2
6247	72	63	80	20
6248	116	189	124	72
6249	106	169	130	9
6250	5	69	51	21
6251	85	163	141	138
6252	161	249	232	192
6253	78	87	87	86
6254	0	156	59	65
6255	44	114	100	56
6256	0	28	9	13
6257	0	69	14	54
6258	0	121	83	68
6259	0	32	19	12
6260	0	23	21	5
6261	58	60	59	22
6262	27	31	32	30
6263	48	74	59	53
6264	21	30	35	20
6265	53	133	108	87
6266	66	72	72	20
6267	10	38	23	34
6268	22	26	26	25
6269	0	68	67	66
6270	22	40	22	35
6271	30	56	32	51
6272	24	81	35	67
6273	9	33	21	29
6274	0	0	0	0
6275	0	8	0	8
6276	0	69	60	71
6277	4	16	11	35
6278	37	51	31	68
6279	0	3	0	6
6280	0	0	0	0
6281	12	35	19	31
6282	0	31	25	30
6283	0	35	33	38
6284	0	16	11	10
6285	4	26	18	34
6286	0	1	0	1
6287	36	49	34	55
6289	0	0	0	4
6290	0	0	0	0
6291	13	20	18	16
6292	3	3	0	4
6293	0	0	0	1
6294	0	0	0	0
6295	0	0	0	3
6296	0	0	0	3
6297	0	0	0	5
6298	0	0	0	0
6299	7	7	0	15
6300	29	35	38	22
6301	12	19	14	8
6302	0	10	7	5
6303	68	88	67	72
6304	82	109	99	115
6305	61	77	77	58
6306	14	32	27	9
6307	35	40	34	8
6308	18	19	23	4
6309	32	39	39	27
6310	45	52	46	45
6311	73	90	90	70
6312	47	61	61	42
6313	12	17	19	4
6314	14	15	15	10
6315	23	25	37	20
6316	53	63	56	35
6317	23	31	28	0
6318	49	60	62	2
6319	46	77	56	19
6320	58	66	66	60
6321	197	149	198	35
6322	576	592	590	20
6323	15	41	24	23
6324	26	32	32	13
6325	20	21	28	14
6326	1	1	0	2
6327	89	112	103	22
6328	53	98	78	63
6329	105	129	113	95
6330	48	56	48	47
6331	81	91	78	63
6332	48	79	63	36
6333	64	75	67	49
6334	83	97	97	48
6335	39	56	42	29
6336	89	101	109	24
6337	34	26	26	3
6338	0	0	0	0
6339	13	17	17	22
6340	0	0	0	5
6341	34	43	39	16
6342	29	38	29	5
6343	0	0	0	0
6345	177	198	153	101
6346	175	265	137	87
6347	605	657	613	22
6348	120	159	140	23
6349	27	88	62	68
6350	90	161	88	43
6351	89	206	98	1
6352	0	0	0	0
6353	0	7	0	4
6354	0	0	0	0
6355	0	16	15	2
6356	0	6	0	0
6357	0	31	21	12
6358	0	89	0	1
6359	0	92	16	42
6360	0	23	19	11
6361	0	226	114	80
6362	0	20	13	8
6363	0	0	0	1
6364	0	0	0	1
6365	0	0	0	0
6366	0	0	0	0
6367	0	0	0	0
6368	0	0	0	0
6369	0	0	0	0
6370	0	0	0	0
6371	0	0	0	0
6372	0	0	0	0
6373	0	0	0	0
6374	0	0	0	1
6375	0	0	0	0
6376	0	0	0	0
6377	0	151	9	57
6378	10	11	0	15
6379	0	0	0	0
6380	0	11	8	6
6381	0	161	95	6
6382	0	24	17	15
6383	0	63	26	50
6384	0	0	0	0
6385	0	0	0	1
6386	0	0	0	2
6387	0	0	0	4
6388	0	0	0	0
6389	0	0	0	1
6391	0	0	0	8
6392	0	0	0	13
6393	0	0	0	4
6394	0	0	0	0
6395	0	0	0	18
6396	410	418	412	213
6397	0	0	0	1
6398	230	232	232	255
6399	43	58	43	56
6400	0	0	0	6
6401	0	0	0	2
6402	0	0	0	0
6403	0	0	0	1
6404	128	163	141	211
6405	125	174	141	159
6406	0	0	0	0
6407	0	0	0	1
6408	0	0	0	5
6409	0	0	0	2
6410	0	0	0	1
6411	23	28	27	37
6412	174	216	289	208
6413	0	0	0	0
6417	0	0	0	1
6418	0	0	0	0
6419	0	0	0	0
6420	0	0	0	1
6421	0	0	0	0
6422	0	0	0	2
6423	0	0	0	1
6424	0	0	0	0
6425	60	78	78	81
6426	13	16	16	20
6427	27	63	35	86
6428	0	1	0	3
6429	4	42	31	38
6430	0	0	0	5
6431	24	37	81	48
6432	0	0	0	0
6433	0	6	0	4
6434	61	73	73	39
6436	0	0	0	1
6437	0	2	0	4
6438	0	0	0	3
6439	0	0	0	3
6440	0	0	0	0
6441	0	27	7	18
6442	24	31	37	28
6443	48	108	79	102
6444	144	278	118	175
6445	51	64	56	50
6446	0	0	0	1
6447	0	0	0	2
6448	0	2	0	5
6449	0	0	0	2
6451	0	0	0	10
6452	0	0	0	1
6453	0	0	0	3
6454	0	0	0	0
6455	0	0	0	0
6456	51	0	53	0
6457	0	56	52	39
6458	0	0	0	1
6459	0	0	0	0
6462	0	0	0	1
6463	0	0	0	2
6464	0	0	0	4
6465	85	152	38	112
6466	49	61	61	59
6467	10	10	10	27
6468	13	15	15	17
6469	21	27	19	24
6470	0	0	0	0
6471	0	0	0	3
6472	0	0	0	1
6473	0	0	0	6
6474	42	55	42	35
6475	0	1	0	64
6476	0	0	0	2
6477	0	0	0	0
6478	0	0	0	9
6479	383	421	430	337
6480	0	0	0	4
6481	0	0	0	2
6482	0	0	0	1
6483	0	0	0	13
6494	0	0	0	1
6495	0	0	0	7
6496	0	0	0	0
6497	0	0	0	0
6498	0	0	0	2
6499	0	0	0	2
6500	0	0	0	1
6501	0	0	0	0
6502	0	0	0	0
6503	0	0	0	1
6505	0	0	0	0
6506	0	0	0	0
6507	0	0	0	0
6508	0	0	0	0
6509	16	13	12	11
6510	0	0	0	0
6511	0	0	0	5
6512	0	0	0	3
6513	0	0	0	1
6514	0	3	0	3
6515	0	0	0	2
6516	0	0	0	2
6517	0	0	0	1
6519	0	0	0	1
6520	0	0	0	18
6521	0	0	0	1
6522	0	0	0	0
6523	0	0	0	1
6524	0	0	0	0
6525	0	0	0	0
6526	0	0	0	100
6527	0	0	0	0
6528	0	0	0	0
6529	0	0	0	0
6530	0	0	0	214
6531	0	0	0	0
6532	0	0	0	6
6533	0	0	0	1
6534	0	0	0	0
6535	0	0	0	0
6536	0	0	0	1
6538	0	0	0	0
6539	0	0	0	2
6540	0	0	0	1
6541	0	0	0	1
6542	0	0	0	4
6543	0	0	0	6
6544	0	0	0	4
6545	0	0	0	8
6546	0	0	0	0
6547	0	0	0	0
6548	0	4	0	6
6549	0	50	26	42
6550	0	4	0	2
6551	0	0	0	0
6552	0	0	0	1
6553	0	1	0	2
6554	0	0	0	6
6555	0	0	0	7
6556	0	0	0	1
6557	0	0	0	0
6558	0	0	0	0
6559	0	0	0	9
6560	0	0	0	8
6561	0	0	0	4
6562	0	0	0	0
6563	0	0	0	1
6564	0	2	0	11
6565	0	0	0	0
6566	0	0	0	0
6567	0	0	0	1
6568	0	0	0	1
6569	0	0	0	0
6570	0	0	0	0
6571	0	0	0	1
6572	0	0	0	0
6573	0	0	0	0
6574	0	0	0	0
6575	0	0	0	0
6576	0	0	0	215
6582	0	0	0	244
6583	0	0	0	0
6584	0	0	0	0
6585	0	0	0	0
6586	0	0	0	0
6587	20	28	37	28
6588	0	0	0	0
6589	0	0	0	0
6590	5	11	9	19
6591	1	1	0	5
6592	0	0	0	0
6593	0	0	0	0
6594	0	0	0	0
6595	0	0	0	1
6596	0	0	0	1
6597	0	0	0	0
6598	0	0	0	0
6599	0	0	0	4
6601	0	0	0	2
6602	0	0	0	0
6603	0	0	0	0
6604	0	0	0	0
6605	0	0	0	0
6606	0	0	0	3
6607	0	0	0	0
6608	0	0	0	2
6609	0	0	0	1
6610	0	0	0	1
6611	0	2	0	9
6612	0	0	0	0
6613	0	0	0	0
6614	0	0	0	0
6615	0	0	0	1
6616	0	0	0	0
6617	13	0	13	40
6618	0	0	0	21
6619	0	0	0	0
6620	0	0	0	0
6621	0	0	0	0
6622	1	1	0	2
6623	0	0	0	0
6624	0	0	0	24
6626	0	0	0	0
6627	0	0	0	0
6628	12	10	12	3
6629	0	0	0	0
6630	0	0	0	0
6631	0	0	0	2
6632	1	2	0	1
6633	0	0	0	0
6634	0	0	0	1
6635	14	15	15	8
6636	0	0	0	0
6637	0	0	0	1
6638	1	0	0	4
6639	0	0	0	1
6640	9	16	9	16
6641	26	66	26	42
6642	42	44	44	41
6643	0	0	0	4
6644	2	2	0	2
6645	0	0	0	0
6646	7	8	0	4
6647	41	35	35	13
6648	20	53	38	25
6649	4	3	0	5
6650	0	2	0	0
6651	0	0	0	0
6653	0	0	0	1
6654	0	7	0	13
6655	9	6	0	2
6656	0	1	0	1
6657	4	3	0	5
6658	9	26	11	4
6659	0	0	0	1
6660	1	2	0	7
6661	20	22	22	6
6662	11	4	0	1
6663	0	0	0	0
6664	18	26	27	12
6665	9	20	15	11
6666	1	8	0	3
6667	1	3	0	0
6668	0	0	0	2
6669	0	0	0	27
6670	0	12	9	3
6671	0	9	0	5
6672	0	0	0	4
6673	14	41	31	21
6674	17	21	21	14
6675	21	28	28	22
6676	22	37	21	10
6677	0	0	0	0
6678	0	0	0	0
6679	0	0	0	4
6680	0	0	0	0
6681	0	0	0	0
6682	9	20	9	6
6684	0	0	0	0
6685	0	0	0	3
6686	0	0	0	0
6687	0	0	0	1
6688	8	0	0	3
6689	0	0	0	0
6690	0	0	0	0
6691	0	0	0	0
6692	52	61	60	27
6693	6	0	0	3
6694	0	14	12	8
6695	15	59	49	23
6696	23	32	22	17
6697	14	33	22	6
6698	29	34	21	17
6699	8	22	18	3
6700	26	39	26	21
6701	27	70	81	26
6702	21	27	21	19
6703	21	37	33	23
6704	17	53	15	17
6705	67	87	87	37
6706	46	113	44	94
6708	111	182	123	95
6709	176	317	200	161
6710	284	416	281	154
6711	197	342	231	167
6712	106	127	113	55
6713	65	87	78	56
6714	7	21	14	10
6715	131	213	138	108
6716	112	191	133	98
6717	133	139	132	144
6718	40	61	49	30
6719	16	26	21	18
6720	2	4	0	2
6722	107	0	107	36
6723	0	0	0	0
6724	0	0	0	0
6725	0	0	0	0
6726	0	0	0	0
6727	0	0	0	2
6728	0	1	0	5
6729	68	124	112	51
6730	0	2	0	2
6731	0	8	0	16
6732	41	91	74	21
6733	74	121	107	62
6734	101	244	198	115
6735	3	11	9	6
6736	68	115	104	34
6737	100	321	249	112
6738	0	172	51	47
6739	0	92	62	38
6741	0	0	0	5
6742	0	0	0	0
6743	0	0	0	1
6744	36	34	36	18
6745	0	0	0	0
6746	33	38	38	14
6747	33	46	46	22
6748	126	214	184	82
6749	127	149	112	21
6750	224	256	241	86
6751	153	82	145	140
6752	191	185	167	156
6753	344	412	326	249
6754	194	249	231	117
6755	40	48	30	21
6756	44	60	58	18
6757	0	0	0	1
6758	75	92	78	19
6759	12	17	17	13
6760	71	92	92	43
6761	20	26	23	19
6762	0	0	0	0
6763	197	164	121	144
6764	12	21	17	14
6765	7	8	0	6
6766	49	71	48	38
6767	86	111	102	71
6768	0	0	0	0
6769	11	17	10	5
6770	0	0	0	0
6771	0	0	0	0
6772	0	0	0	0
6773	0	0	0	0
6774	0	0	0	0
6775	0	0	0	0
6776	0	0	0	0
6777	0	0	0	0
6778	0	0	0	0
6779	0	0	0	0
6780	0	0	0	0
6781	0	0	0	1
6782	0	0	0	0
6783	0	0	0	0
6784	0	1	0	1
6785	0	0	0	0
6786	1	2	0	2
6787	1	2	0	7
6789	0	0	0	7
6790	0	0	0	1
6791	0	0	0	0
6792	0	0	0	0
6793	0	0	0	1
6794	0	3	0	8
6795	0	0	0	0
6796	0	0	0	3
6797	0	0	0	0
6798	0	0	0	2
6799	0	2	0	4
6800	5	6	0	6
6801	55	95	78	60
6802	0	15	13	20
6803	15	18	18	21
6804	45	59	59	48
6805	69	73	73	54
6806	116	131	122	84
6807	124	186	171	100
6808	49	74	72	27
6809	39	56	49	53
6810	6	8	0	9
6811	31	59	59	33
6812	51	140	111	107
6813	57	85	59	52
6814	36	54	39	51
6815	48	62	53	49
6816	17	21	16	10
6817	16	17	19	13
6818	73	94	94	26
6819	3	3	0	2
6820	22	32	21	5
6821	69	87	74	8
6822	78	107	99	34
6823	0	50	50	35
6824	47	79	57	33
6825	70	82	82	48
6826	79	86	78	41
6827	74	123	120	51
6828	90	172	119	53
6829	141	313	268	120
6830	228	296	227	63
6831	247	345	348	182
6832	382	257	334	85
6833	231	45	223	10
6834	104	139	121	30
6835	102	69	89	11
6836	53	61	52	33
6837	45	75	67	52
6838	54	153	127	123
6839	108	301	242	176
6840	265	223	223	83
6841	184	122	98	70
6842	98	73	97	37
6843	71	138	120	99
6844	123	143	126	32
6845	28	5	26	14
6847	0	0	0	0
6848	0	0	0	0
6849	0	0	0	0
6850	0	0	0	2
6851	0	0	0	3
6852	71	94	62	39
6853	12	31	21	22
6854	0	0	0	0
6855	0	0	0	1
6856	130	129	132	59
6857	104	137	132	82
6858	132	210	113	64
6859	51	226	176	126
6860	65	168	84	52
6861	98	137	128	98
6862	30	82	33	51
6863	50	75	65	55
6864	91	156	116	52
6865	58	84	78	29
6866	94	169	124	128
6867	42	45	45	54
6868	22	33	1	28
6869	11	19	17	18
6870	50	103	97	76
6871	62	73	73	82
6872	4	15	8	11
6873	18	25	24	24
6874	16	20	23	19
6875	71	106	97	96
6876	106	164	116	102
6877	88	146	92	123
6878	132	187	139	148
6879	38	56	37	44
6880	14	29	23	20
6881	69	102	98	86
6882	1	3	0	4
6883	0	2	0	5
6884	12	22	17	16
6885	35	47	47	43
6886	2	0	0	1
6887	23	23	23	18
6889	0	0	0	0
6890	0	0	0	3
6891	0	0	0	0
6892	0	0	0	2
6893	0	0	0	7
6894	4	0	4	9
6895	0	0	0	2
6896	0	0	0	0
6897	110	124	118	117
6898	1	2	0	3
6899	0	1	0	4
6900	0	0	0	0
6901	0	0	0	2
6902	0	0	0	6
6903	0	28	19	26
6904	22	13	22	19
6905	11	51	28	51
6906	46	41	38	44
6907	44	118	95	116
6908	32	8	8	9
6909	8	67	51	62
6910	50	72	68	70
6911	45	52	52	54
6912	18	26	22	25
6913	49	67	63	66
6914	39	59	39	39
6915	28	56	30	46
6916	70	79	67	57
6917	29	36	39	30
6918	12	18	16	17
6919	22	41	14	38
6920	49	65	60	51
6921	57	131	92	79
6922	85	125	118	71
6923	81	115	103	87
6924	4	4	4	5
6925	59	70	70	58
6927	0	0	0	233
6928	0	0	0	3
6929	63	71	71	85
6930	89	114	98	84
6931	296	332	298	277
6932	147	182	133	166
6933	103	249	189	158
6934	94	112	111	83
6935	0	0	0	4
6936	8	12	8	14
6937	5	20	0	17
6938	5	5	0	13
6939	4	0	4	4
6940	0	0	0	3
6941	0	0	0	0
6942	0	0	0	5
6943	6	6	0	7
6944	32	0	0	0
6945	35	68	47	54
6946	0	3	0	3
6947	0	1	0	9
6948	0	0	0	0
6950	0	0	0	0
6951	0	0	0	0
6952	0	0	0	0
6953	0	0	0	0
6954	9	0	0	0
6955	0	0	0	13
6956	0	0	0	1
6957	0	0	0	2
6958	38	40	39	32
6959	102	148	123	128
6960	53	55	55	56
6961	41	61	49	53
6962	28	38	27	48
6963	16	0	16	1
6964	84	96	96	120
6965	30	31	31	36
6966	0	0	0	1
6967	30	38	37	47
6968	182	244	161	221
6969	19	19	21	25
6970	136	249	145	164
6971	97	128	115	115
6973	0	0	0	0
6974	0	0	0	0
6975	12	23	19	23
6976	80	126	121	100
6977	0	0	0	6
6978	0	0	0	16
6979	8	0	0	3
6980	52	15	35	56
6981	148	151	149	168
6982	48	54	43	54
6983	58	63	59	52
6984	0	0	0	0
6985	0	4	0	24
6986	0	0	0	0
6987	38	56	42	42
6988	0	0	0	3
6989	0	0	0	4
6990	0	0	0	2
6991	0	0	0	4
6992	0	2	0	3
6993	0	0	0	0
6994	0	0	0	0
6995	0	0	0	0
6996	0	0	0	0
6997	0	0	0	0
6998	0	0	0	1
6999	0	0	0	0
7000	0	0	0	1
7001	0	0	0	1
7003	0	0	0	1
7004	0	0	0	0
7005	0	0	0	0
7006	0	0	0	0
7007	0	0	0	4
7008	0	0	0	0
7009	91	117	112	123
7010	0	0	0	0
7011	0	0	0	0
7012	0	0	0	62
7013	0	0	0	0
7014	0	0	0	2
7015	0	0	0	11
7016	0	0	0	0
7017	0	0	0	1
7018	0	10	9	16
7019	0	0	0	1
7020	0	0	0	0
7021	0	18	15	14
7022	0	1	0	10
7023	0	0	0	0
7024	13	23	19	20
7025	26	56	26	40
7026	55	76	58	78
7027	29	52	34	47
7028	0	97	88	108
7029	0	0	0	0
7030	0	0	0	13
7031	14	0	14	18
7032	9	27	11	27
7033	61	98	98	94
7034	0	0	0	3
7035	0	0	0	13
7036	0	0	0	4
7037	0	6	0	4
7039	0	0	0	8
7040	0	0	0	3
7041	0	0	0	1
7042	26	41	26	31
7043	35	46	31	38
7044	22	39	6	22
7045	117	131	124	97
7046	0	0	0	5
7047	0	0	0	2
7048	0	0	0	1
7049	0	0	0	1
7050	0	0	0	2
7051	0	0	0	0
7052	0	0	0	0
7053	0	62	41	62
7054	0	0	0	1
7055	0	0	0	0
7056	0	0	0	3
7057	0	0	0	0
7058	0	0	0	0
7059	0	0	0	0
7060	0	0	0	0
7061	0	0	0	1
7062	0	0	0	5
7063	0	0	0	1
7064	0	0	0	0
7065	0	0	0	0
7066	0	0	0	0
7067	0	0	0	0
7068	0	0	0	0
7069	0	0	0	7
7070	0	0	0	4
7071	0	0	0	0
7072	0	0	0	0
7073	0	0	0	0
7074	0	0	0	0
7075	0	0	0	0
7076	0	0	0	0
7077	0	0	0	0
7078	0	0	0	0
7079	0	0	0	0
7080	142	173	122	150
7081	217	264	201	198
7082	0	0	0	0
7083	0	0	0	0
[truncated: 19 more rows]
