# Supplementary material for: Assessing Rotation-Invariant Feature Classification for Automated Wildebeest Population Counts
Source: PLoS One. 2016 May 26;11(5):e0156342. doi: 10.1371/journal.pone.0156342 (PMC4881999; doi:10.1371/journal.pone.0156342)
Supplement: S1 File — Human and automated counts for each image for 500, 1000, 1500, 2000, 2500, and 3000 training samples. (ZIP) [file pone.0156342.s001.zip › results-2000-training-images.txt]

#image	human count 1	human count 2	3rd count	algorithm
5057	120	119	121	164
5021	0	0	0	10
5022	0	0	0	11
5023	0	0	0	15
5024	0	0	0	8
5025	0	1	0	20
5026	0	0	0	5
5027	0	0	0	9
5028	0	0	0	17
5029	0	0	0	21
5030	0	0	0	31
5031	0	2	0	27
5032	2	2	0	29
5033	0	2	0	12
5034	0	0	0	43
5035	0	0	0	83
5036	3	3	0	6
5037	0	0	0	11
5038	0	0	0	10
5039	0	0	0	10
5040	18	20	19	34
5041	0	4	0	123
5042	0	0	0	4
5043	0	0	0	18
5044	0	3	0	12
5045	0	2	0	8
5046	0	0	0	12
5047	0	0	0	8
5048	50	56	47	68
5049	46	44	44	49
5050	46	59	52	47
5051	0	0	0	18
5052	0	0	0	4
5053	0	0	0	19
5054	0	0	0	3
5055	0	0	0	15
5056	4	4	0	22
5058	0	0	0	8
5059	0	0	0	8
5060	0	1	0	10
5061	0	0	0	7
5062	1	0	0	11
5063	9	8	0	14
5064	27	29	27	45
5065	1	0	0	8
5066	0	0	0	10
5067	0	4	0	12
5068	0	1	0	29
5070	0	142	0	24
5071	0	14	0	11
5072	0	65	0	12
5073	0	7	0	19
5074	1	0	0	2
5075	0	8	0	32
5076	0	101	0	64
5077	10	26	12	21
5078	0	31	0	69
5079	0	43	0	17
5080	0	76	0	10
5081	0	11	0	9
5082	13	26	13	31
5083	16	39	39	21
5084	20	24	25	52
5085	0	0	0	11
5086	0	0	0	3
5087	0	0	0	7
5088	0	0	0	58
5089	0	39	0	37
5090	0	0	0	8
5091	0	2	0	56
5092	0	0	0	15
5093	0	0	0	16
5094	0	0	0	8
5095	0	0	0	9
5096	0	0	0	32
5097	0	0	0	53
5099	0	0	0	6
5100	0	0	0	10
5101	0	0	0	10
5102	0	0	0	4
5103	0	0	0	2
5104	0	0	0	9
5105	0	0	0	4
5106	0	25	0	6
5107	0	8	0	9
5108	0	20	0	10
5109	0	8	0	11
5110	0	6	0	14
5111	0	3	0	4
5112	0	13	0	8
5113	0	83	0	16
5114	0	69	0	21
5115	0	11	0	6
5116	0	49	0	5
5117	0	21	0	18
5118	9	22	11	23
5119	8	115	79	12
5120	17	35	17	26
5121	28	49	37	45
5122	51	118	48	78
5123	6	37	27	16
5124	3	23	17	14
5125	59	46	46	50
5126	6	21	15	32
5127	0	30	0	10
5128	0	16	0	7
5129	0	55	0	5
5130	1	80	23	13
5131	0	42	0	19
5132	0	24	0	10
5133	0	70	0	23
5134	0	24	0	19
5135	0	96	0	18
5136	0	24	0	49
5137	0	39	0	12
5138	0	0	0	19
5140	7	0	0	12
5141	0	64	0	6
5142	0	0	0	6
5143	0	97	0	30
5144	0	59	0	63
5145	0	123	0	8
5147	0	0	0	199
5148	0	0	0	71
5149	0	0	0	4
5150	0	0	0	3
5151	0	0	0	2
5152	0	0	0	10
5153	0	0	0	6
5154	0	0	0	20
5155	0	2	0	18
5156	3	8	0	13
5157	74	82	82	78
5158	4	4	0	20
5159	0	0	0	10
5160	0	0	0	12
5161	0	0	0	29
5162	14	28	22	30
5163	44	45	30	63
5164	15	15	15	15
5165	0	0	0	23
5166	0	0	0	9
5167	0	0	0	32
5168	0	1	0	9
5169	8	8	0	9
5170	0	0	0	105
5171	25	25	31	30
5172	120	196	127	181
5173	145	211	189	204
5174	113	122	117	134
5175	48	56	46	65
5176	94	104	98	97
5177	101	110	112	112
5178	107	125	121	167
5179	0	0	0	61
5180	0	0	0	7
5181	51	51	51	54
5182	38	37	26	42
5183	81	125	119	83
5184	0	0	0	14
5185	0	0	0	6
5186	0	0	0	1
5187	0	0	0	5
5188	0	0	0	4
5189	0	0	0	3
5190	0	0	0	0
5191	0	0	0	1
5193	0	0	0	4
5194	0	0	0	1
5195	0	0	0	3
5196	0	0	0	4
5197	0	0	0	0
5198	0	0	0	1
5199	0	0	0	1
5200	0	0	0	3
5201	0	0	0	0
5202	92	107	102	83
5203	0	0	0	20
5204	0	0	0	1
5205	0	0	0	3
5206	123	182	132	96
5207	103	115	143	84
5208	39	41	38	36
5209	77	89	52	82
5210	11	10	12	13
5211	122	130	125	143
5212	43	46	46	48
5213	83	94	94	93
5214	4	4	0	6
5215	11	11	11	12
5216	96	77	89	93
5217	296	338	289	287
5218	25	2	25	5
5219	25	27	30	27
5220	22	22	28	25
5221	2	2	0	7
5222	0	0	0	4
5223	29	29	29	31
5224	0	0	0	126
5225	0	0	0	26
5226	0	0	0	29
5227	0	0	0	34
5228	0	0	0	49
5229	0	0	0	43
5230	366	444	393	339
5231	59	67	67	57
5232	34	41	41	94
5233	1	3	0	47
5234	3	3	0	25
5235	1	1	0	3
5236	43	49	49	44
5237	19	19	15	22
5238	0	0	0	2
5239	0	33	0	1
5240	10	11	9	25
5241	6	5	0	11
5242	2	3	0	8
5243	31	0	29	20
5244	8	3	5	13
5245	18	19	24	34
5246	46	57	48	33
5247	70	51	45	63
5248	2	2	0	9
5249	2	2	0	9
5250	5	5	5	17
5251	9	0	0	15
5252	0	0	0	0
5253	1	1	0	1
5254	0	1	0	4
5255	0	0	0	3
5256	0	0	0	6
5257	15	14	15	19
5258	51	52	52	52
5259	54	62	54	61
5260	11	11	11	14
5261	88	92	82	97
5262	0	0	0	0
5263	0	0	0	6
5265	19	23	19	52
5266	0	0	0	74
5267	1	2	0	2
5268	38	36	28	21
5269	0	1	0	1
5270	0	0	0	1
5271	0	0	0	8
5272	0	0	0	3
5273	0	0	0	4
5274	0	0	0	5
5275	0	0	0	34
5276	6	7	0	8
5277	6	6	0	8
5278	14	2	12	27
5279	9	8	0	19
5280	10	11	7	13
5281	0	0	0	1
5282	0	0	0	1
5283	4	4	0	3
5284	0	0	0	10
5285	0	0	0	3
5286	0	0	0	9
5287	0	0	0	12
5288	0	0	0	2
5289	18	18	12	20
5290	1	1	0	22
5291	12	12	9	22
5292	25	26	27	33
5293	9	10	9	17
5294	24	24	24	26
5295	31	28	28	28
5296	7	8	0	16
5297	32	34	34	33
5298	4	5	0	8
5299	9	9	0	12
5300	22	23	25	25
5301	26	26	27	32
5302	5	5	5	7
5303	13	14	14	18
5304	21	21	21	22
5305	0	0	0	1
5306	0	0	0	3
5307	0	0	0	0
5309	0	0	0	1
5310	0	0	0	2
5311	0	0	0	5
5312	0	0	0	0
5313	0	0	0	4
5314	0	0	0	0
5315	0	1	0	5
5316	39	0	39	6
5317	43	45	45	42
5318	55	57	57	69
5319	5	11	7	12
5320	19	18	13	21
5321	17	17	23	21
5322	183	182	182	242
5323	33	31	31	31
5324	11	11	11	16
5325	0	0	0	4
5326	2	0	0	12
5327	0	0	0	3
5328	2	3	0	4
5329	12	13	12	16
5330	0	8	0	12
5331	50	56	52	62
5332	2	2	0	14
5333	43	0	43	40
5334	0	0	0	45
5335	0	0	0	4
5336	0	0	0	15
5337	0	0	0	13
5338	0	0	0	2
5339	0	0	0	11
5340	0	0	0	5
5341	0	0	0	9
5342	0	0	0	5
5343	0	0	0	4
5344	0	0	0	3
5345	0	0	0	9
5346	0	0	0	0
5347	0	0	0	2
5348	0	0	0	7
5349	0	0	0	13
5350	0	0	0	7
5351	0	0	0	2
5352	0	0	0	1
5353	180	186	182	157
5354	0	0	0	0
5355	12	0	9	0
5356	0	0	0	0
5358	0	0	0	1
5359	0	0	0	0
5360	0	0	0	1
5361	0	0	0	1
5362	0	0	0	1
5363	0	0	0	13
5364	0	0	0	10
5365	0	0	0	24
5366	0	0	0	3
5367	0	0	0	25
5368	0	0	0	22
5369	0	0	0	0
5370	0	0	0	2
5371	0	0	0	2
5372	0	0	0	2
5373	0	0	0	37
5374	0	0	0	24
5375	0	0	0	14
5377	0	0	0	132
5378	0	0	0	2
5379	0	0	0	3
5380	0	0	0	0
5381	0	0	0	37
5382	0	0	0	26
5383	0	0	0	24
5384	6	6	0	12
5385	0	5	0	10
5386	8	2	6	17
5387	3	6	0	12
5388	14	4	17	14
5389	8	11	6	12
5390	0	7	7	4
5391	0	10	10	13
5392	0	0	0	8
5393	0	0	0	14
5394	0	0	0	4
5395	0	0	0	8
5396	0	0	0	1
5397	0	0	0	3
5398	0	0	0	15
5399	0	0	0	18
5400	0	0	0	4
5401	0	0	0	7
5402	0	0	0	5
5403	0	0	0	5
5404	0	0	0	7
5405	0	0	0	15
5406	0	0	0	13
5407	1	1	0	11
5408	0	0	0	21
5409	0	0	0	16
5410	0	0	0	15
5411	0	0	0	6
5412	0	0	0	12
5413	0	0	0	12
5414	38	40	27	45
5415	18	23	18	25
5416	9	9	0	13
5417	21	1	37	31
5418	4	6	0	11
5419	0	0	0	0
5420	1	0	0	1
5421	1	0	0	4
5422	0	0	0	2
5423	0	0	0	0
5424	0	0	0	0
5425	0	1	0	2
5426	0	0	0	0
5427	0	0	0	7
5428	0	0	0	6
5429	0	0	0	0
5430	0	0	0	0
5431	0	0	0	1
5432	0	0	0	0
5433	17	29	19	29
5434	10	11	8	13
5435	0	0	0	1
5436	0	0	0	1
5437	0	0	0	0
5439	0	0	0	0
5440	0	0	0	1
5441	0	1	0	1
5442	0	0	0	0
5443	0	0	0	0
5444	0	0	0	0
5445	0	0	0	0
5446	0	0	0	0
5447	0	0	0	1
5448	0	0	0	0
5449	0	0	0	2
5450	0	0	0	0
5451	0	0	0	0
5452	0	0	0	0
5453	0	0	0	0
5454	0	0	0	61
5455	0	14	0	18
5456	4	5	0	28
5457	0	0	0	0
5458	0	0	0	0
5459	0	0	0	57
5460	0	0	0	0
5461	0	0	0	0
5462	0	0	0	0
5463	0	0	0	0
5464	0	3	0	4
5465	0	1	0	1
5466	0	3	0	4
5467	0	13	0	14
5468	73	90	81	124
5469	53	74	57	70
5470	0	14	0	19
5471	48	70	62	68
5472	54	79	61	72
5473	96	237	187	150
5474	0	7	0	8
5475	28	68	31	60
5476	30	33	28	31
5477	13	18	14	14
5478	14	14	11	18
5479	11	13	13	15
5480	0	0	0	1
5481	0	0	0	1
5482	0	0	0	2
5483	0	0	0	18
5484	0	0	0	2
5485	0	0	0	1
5486	0	0	0	5
5487	0	8	0	6
5488	0	0	0	1
5489	0	0	0	5
5490	0	0	0	15
5491	0	0	0	5
5492	0	0	0	19
5493	0	0	0	0
5494	0	0	0	10
5495	0	0	0	9
5496	0	0	0	1
5497	0	0	0	0
5498	0	0	0	1
5499	0	0	0	1
5500	0	0	0	8
5501	0	0	0	16
5502	0	0	0	3
5503	0	0	0	27
5504	0	0	0	14
5505	0	0	0	146
5506	0	0	0	836
5507	0	0	0	0
5508	0	0	0	8
5509	0	0	0	0
5510	0	0	0	7
5511	0	0	0	10
5512	0	0	0	2
5513	0	0	0	1
5514	3	10	7	9
5515	0	0	0	1
5516	7	0	0	12
5517	21	14	32	29
5518	87	111	103	120
5519	0	0	0	0
5520	0	0	0	39
5521	0	0	0	0
5522	0	2	0	4
5523	0	0	0	0
5524	3	7	0	7
5525	0	3	0	3
5526	2	17	11	6
5527	9	9	0	14
5528	0	0	0	0
5529	0	0	0	0
5531	0	0	0	158
5532	4	7	0	9
5533	0	1	0	6
5534	0	0	0	5
5535	0	0	0	3
5536	0	0	0	7
5537	0	0	0	6
5538	0	0	0	0
5539	0	0	0	0
5540	0	0	0	88
5541	0	0	0	384
5542	0	1	0	21
5543	0	0	0	1
5544	0	0	0	0
5545	0	0	0	1
5546	0	0	0	11
5547	3	0	0	9
5548	0	0	0	6
5549	0	0	0	6
5550	0	0	0	7
5551	0	0	0	11
5552	0	0	0	13
5553	0	0	0	5
5554	9	0	0	9
5555	0	0	0	4
5556	0	0	0	3
5557	0	1	0	0
5558	0	0	0	3
5559	0	73	67	75
5560	64	26	26	240
5561	172	26	120	31
5562	19	0	15	3
5563	0	2	0	2
5564	79	117	103	104
5565	76	72	69	77
5566	24	30	26	28
5567	20	45	30	38
5568	51	102	97	91
5569	59	48	48	52
5570	37	73	46	46
5571	46	139	107	111
5572	78	0	0	0
5573	0	8	0	8
5574	8	0	0	0
5575	0	0	0	0
5576	0	30	29	34
5577	33	0	0	5
5578	0	0	0	1
5579	0	0	0	4
5580	5	0	0	2
5581	0	0	0	7
5582	0	0	0	6
5583	0	0	0	0
5584	0	0	0	0
5585	0	9	0	55
5586	0	0	0	0
5588	0	0	0	1
5589	0	0	0	2
5590	0	0	0	0
5591	0	0	0	5
5592	0	0	0	0
5593	0	0	0	0
5594	0	0	0	0
5595	0	0	0	0
5596	0	0	0	1
5597	0	45	26	48
5598	26	42	26	40
5599	0	58	46	43
5600	0	0	0	0
5601	0	0	0	1
5602	33	40	40	42
5603	64	135	100	108
5604	34	52	45	52
5605	42	64	56	61
5606	28	53	25	55
5607	36	66	42	68
5608	72	95	94	94
5609	35	80	67	77
5610	45	91	67	95
5611	83	102	96	94
5612	51	57	46	58
5613	10	18	0	19
5614	1	1	0	1
5615	0	0	0	0
5616	0	0	0	0
5617	0	0	0	3
5618	132	275	183	203
5619	3	0	0	8
5620	0	0	0	12
5621	0	0	0	12
5622	0	0	0	8
5623	0	0	0	10
5624	0	0	0	0
5625	0	0	0	11
5626	0	0	0	1
5627	0	0	0	4
5628	0	0	0	3
5629	0	0	0	1
5631	0	0	0	0
5632	0	0	0	1
5633	0	0	0	1
5634	0	0	0	1
5635	0	0	0	4
5636	0	0	0	0
5637	5	11	8	7
5638	17	28	22	17
5639	0	0	0	3
5640	0	0	0	128
5641	0	0	0	5
5642	0	0	0	2
5643	13	1	13	9
5644	0	0	0	0
5645	0	0	0	0
5646	0	0	0	0
5647	0	0	0	0
5648	0	1	0	1
5649	0	11	5	6
5650	2	0	2	8
5651	9	7	0	11
5652	0	0	0	7
5653	0	0	0	0
5654	13	0	13	0
5655	14	16	14	18
5656	32	63	63	52
5657	0	4	0	14
5658	0	4	0	9
5659	6	7	0	11
5660	0	9	0	8
5661	0	5	0	6
5662	0	1	0	3
5663	0	16	8	38
5664	0	3	0	4
5665	0	2	0	8
5666	0	0	0	0
5667	0	4	0	5
5668	0	0	0	0
5670	0	0	0	81
5671	0	0	0	205
5672	0	0	0	5
5673	0	0	0	62
5674	68	9	58	54
5675	8	11	9	9
5676	18	11	22	4
5677	0	0	0	0
5678	0	0	0	0
5679	0	0	0	0
5680	0	0	0	0
5681	5	3	2	7
5682	0	0	0	1
5683	0	0	0	5
5684	0	0	0	1
5685	0	0	0	1
5686	33	0	0	14
5687	0	5	0	7
5688	0	2	0	4
5689	0	0	0	0
5690	2	4	0	7
5691	0	0	0	4
5692	0	0	0	0
5693	0	0	0	4
5694	0	0	0	0
5695	0	0	0	10
5696	0	0	0	6
5697	50	61	98	69
5698	0	0	0	0
5699	0	0	0	0
5700	0	0	0	2
5701	6	8	0	4
5702	72	89	89	89
5703	39	45	34	43
5704	9	12	11	13
5705	21	22	33	31
5706	88	97	97	113
5707	75	112	96	111
5708	58	92	67	64
5709	79	98	98	79
5710	70	79	68	75
5711	12	62	34	59
5712	23	34	54	32
5713	3	32	11	26
5714	7	35	28	14
5715	3	32	14	40
5716	5	19	12	42
5717	0	0	0	1
5718	0	0	0	0
5719	0	0	0	3
5720	0	0	0	0
5721	0	2	0	26
5723	0	1	0	0
5724	0	0	0	0
5725	0	0	0	0
5726	0	0	0	0
5727	0	0	0	0
5728	0	0	0	0
5729	0	0	0	0
5730	7	7	0	7
5731	41	79	69	49
5732	6	65	42	33
5733	0	10	5	12
5734	0	0	0	1
5735	6	36	25	19
5736	19	39	16	28
5737	28	48	37	34
5738	63	87	87	68
5739	16	29	29	21
5740	23	29	27	30
5741	0	28	19	29
5742	11	20	19	22
5743	3	11	7	9
5744	4	11	8	11
5745	0	1	0	3
5746	1	13	11	12
5747	17	30	27	27
5748	16	23	23	25
5749	2	9	0	13
5750	3	3	0	17
5751	0	3	0	4
5752	25	30	26	28
5753	0	8	0	13
5754	0	0	0	0
5755	3	15	9	13
5756	0	0	0	0
5757	0	0	0	1
5758	0	2	0	4
5759	9	11	10	12
5760	7	11	7	11
5761	0	11	7	10
5762	8	11	7	17
5763	4	2	0	2
5764	0	9	0	8
5765	5	2	3	1
5766	2	2	0	2
5767	34	40	40	37
5768	0	0	0	0
5769	0	1	0	4
5770	2	1	0	1
5771	0	0	0	1
5772	0	1	0	1
5773	0	2	0	1
5774	0	0	0	0
5775	0	0	0	1
5776	0	0	0	0
5777	1	2	0	8
5778	18	11	15	58
5779	4	7	0	8
5780	0	0	0	1
5781	0	0	0	0
5782	0	0	0	0
5783	0	0	0	0
5784	0	0	0	0
5785	0	0	0	4
5786	0	6	0	2
5787	0	0	0	0
5788	186	198	180	172
5789	2	3	0	4
5791	0	0	0	1
5792	0	0	0	0
5793	0	0	0	0
5794	142	0	146	79
5795	29	0	42	16
5796	38	43	31	40
5797	1	2	0	2
5798	15	17	16	12
5799	4	4	0	4
5800	0	0	0	1
5801	0	0	0	2
5802	0	5	0	8
5803	10	10	0	10
5804	0	0	0	0
5805	0	0	0	0
5806	0	0	0	0
5807	0	0	0	0
5808	0	0	0	2
5809	0	4	0	2
5810	0	12	9	13
5811	0	0	0	0
5812	0	0	0	0
5813	0	1	0	1
5814	0	0	0	0
5815	3	3	0	3
5816	6	5	0	5
5817	5	5	0	5
5818	25	27	30	36
5819	23	28	57	25
5820	8	11	11	9
5821	12	12	12	41
5822	11	14	11	16
5823	11	17	10	17
5824	8	16	12	16
5825	7	31	18	27
5826	3	11	8	9
5827	14	22	19	20
5828	19	20	18	18
5829	2	17	11	16
5830	13	32	16	35
5831	18	23	19	19
5832	33	47	47	37
5833	3	13	11	14
5834	9	22	9	21
5835	4	7	0	7
5836	7	28	21	25
5837	3	18	12	2
5838	0	0	0	0
5839	0	0	0	0
5840	14	26	21	26
5841	3	9	0	9
5842	0	0	0	0
5843	0	37	23	22
5844	0	2	0	2
5845	0	3	0	1
5846	0	0	0	0
5847	0	0	0	0
5848	0	0	0	0
5849	0	0	0	0
5850	0	0	0	0
5851	0	0	0	0
5853	0	0	0	8
5854	0	0	0	0
5855	0	0	0	0
5856	0	0	0	1
5857	0	0	0	0
5858	0	0	0	0
5859	0	0	0	0
5860	0	0	0	2
5861	0	0	0	2
5862	0	0	0	0
5863	0	0	0	1
5864	0	0	0	4
5865	0	1	0	19
5866	18	33	16	32
5867	11	29	16	28
5868	16	36	36	36
5869	0	32	20	34
5870	7	39	27	33
5871	10	22	0	22
5872	7	15	9	17
5873	8	18	16	22
5874	20	33	27	46
5875	12	17	17	17
5876	17	22	16	20
5877	15	16	16	18
5878	19	20	21	20
5879	15	22	17	25
5880	31	49	49	42
5881	24	22	37	33
5882	46	58	49	62
5883	0	13	9	14
5884	6	7	0	13
5885	0	0	0	2
5886	0	2	0	5
5887	0	2	0	10
5888	53	31	54	58
5889	20	0	20	41
5890	0	0	0	3
5891	0	0	0	1
5892	0	0	0	8
5893	10	7	0	11
5894	0	0	0	0
5895	0	0	0	2
5896	9	8	0	17
5897	10	15	14	24
5898	4	9	0	21
5899	0	0	0	2
5900	16	15	15	16
5901	0	0	0	1
5902	0	0	0	1
5903	0	0	0	6
5904	0	0	0	6
5905	0	0	0	2
5906	0	0	0	0
5907	0	1	0	0
5908	0	4	0	6
5909	2	0	0	7
5910	2	2	0	4
5911	21	6	24	25
5912	0	6	0	5
5913	6	6	0	5
5914	0	0	0	0
5915	0	0	0	6
5916	1	1	0	1
5917	2	12	9	15
5918	16	17	17	17
5919	0	0	0	3
5920	0	0	0	2
5921	0	0	0	15
5922	0	0	0	54
5924	0	0	0	16
5925	0	0	0	14
5926	10	9	15	20
5927	0	0	0	17
5928	0	0	0	0
5929	0	3	0	3
5930	2	3	0	3
5931	2	11	9	8
5932	3	3	0	3
5933	0	1	0	0
5934	13	7	15	6
5935	0	0	0	0
5936	0	0	0	0
5937	0	0	0	1
5938	0	0	0	0
5939	0	0	0	0
5940	0	0	0	0
5941	0	0	0	0
5942	0	0	0	0
5943	0	0	0	0
5944	12	12	12	14
5945	0	0	0	1
5946	0	0	0	0
5947	0	0	0	0
5948	0	0	0	3
5949	0	0	0	1
5950	0	0	0	1
5951	0	0	0	0
5952	0	2	0	3
5953	0	0	0	2
5954	4	1	0	2
5955	0	3	0	4
5956	0	0	0	1
5957	8	12	8	12
5958	0	0	0	0
5959	0	0	0	0
5960	0	0	0	0
5961	175	180	171	156
5962	0	0	0	0
5963	32	41	41	37
5964	24	49	32	41
5965	0	0	0	1
5966	0	5	0	4
5967	0	6	0	3
5968	8	10	9	9
5969	23	34	30	29
5970	0	2	0	0
5971	0	4	0	5
5972	24	34	33	34
5973	0	6	0	5
5974	0	6	0	0
5975	10	41	36	19
5976	0	17	12	9
5977	6	18	13	15
5978	0	0	0	0
5979	0	0	0	0
5980	31	93	93	51
5981	0	3	0	3
5982	0	9	0	8
5983	0	0	0	0
5984	0	0	0	0
5985	0	0	0	0
5986	0	0	0	1
5987	0	0	0	0
5988	0	1	0	2
5989	0	0	0	0
5990	0	16	7	10
5992	0	0	0	2
5993	0	0	0	0
5994	0	0	0	0
5995	0	0	0	1
5996	0	0	0	0
5997	0	0	0	0
5998	0	0	0	0
5999	0	0	0	0
6000	0	0	0	6
6001	0	0	0	0
6002	0	0	0	0
6003	0	0	0	0
6004	0	0	0	0
6005	0	0	0	0
6006	0	0	0	0
6007	0	0	0	0
6008	0	0	0	0
6009	0	0	0	0
6010	0	0	0	0
6011	0	0	0	0
6012	0	0	0	0
6013	0	0	0	0
6014	0	0	0	0
6015	0	0	0	0
6016	0	0	0	1
6017	0	0	0	3
6018	0	0	0	2
6019	5	6	1	6
6020	0	0	0	0
6021	0	6	0	7
6022	24	35	25	25
6023	28	30	27	66
6024	0	11	7	9
6025	0	6	0	5
6026	0	0	0	0
6027	0	5	0	4
6028	4	4	0	9
6029	0	0	0	1
6030	0	5	0	4
6031	3	7	0	8
6032	11	26	12	30
6033	4	4	0	11
6034	36	60	51	79
6035	26	0	42	42
6036	24	70	41	81
6037	32	72	72	92
6038	12	13	13	22
6039	21	54	37	71
6040	18	42	18	40
6041	3	5	0	6
6042	0	2	0	1
6043	2	9	0	6
6044	4	10	7	13
6045	23	33	27	44
6046	52	112	78	123
6047	18	15	14	21
6048	3	8	0	10
6049	4	4	0	8
6050	2	4	0	7
6051	3	7	0	6
6052	0	12	7	21
6053	1	7	0	23
6054	0	1	0	2
6055	2	5	0	5
6056	0	5	0	10
6057	0	0	0	3
6058	0	0	0	1
6059	0	0	0	1
6060	8	23	17	23
6061	47	221	192	180
6062	0	0	0	1
6063	0	1	0	2
6064	0	0	0	1
6065	0	0	0	0
6066	0	0	0	0
6067	0	0	0	3
6068	0	0	0	0
6069	0	0	0	0
6070	0	8	0	4
6071	0	0	0	2
6072	0	0	0	5
6073	0	0	0	1
6074	0	32	25	43
6075	0	1	0	1
6076	0	8	0	4
6077	7	60	47	27
6078	1	7	0	6
6079	0	9	0	0
6080	0	10	7	2
6081	0	0	0	5
6082	0	0	0	5
6083	0	1	0	1
6084	0	1	0	1
6085	0	0	0	6
6086	1	1	0	2
6087	0	0	0	0
6088	0	2	0	4
6089	2	14	8	12
6090	8	40	27	34
6091	11	28	14	17
6092	0	13	9	11
6093	9	55	35	40
6094	0	10	5	7
6096	0	0	0	0
6097	0	0	0	0
6098	0	0	0	0
6099	0	0	0	0
6100	0	0	0	0
6101	0	0	0	0
6102	0	0	0	0
6103	0	0	0	0
6104	0	0	0	0
6105	0	0	0	0
6106	0	0	0	0
6107	0	0	0	2
6108	0	0	0	0
6109	0	0	0	1
6110	0	0	0	0
6111	0	0	0	0
6112	0	0	0	1
6113	0	0	0	0
6114	0	0	0	1
6115	0	0	0	0
6116	0	0	0	1
6117	19	20	23	21
6118	0	0	0	0
6119	0	0	0	1
6120	0	0	0	11
6121	0	0	0	1
6122	0	0	0	3
6123	0	0	0	1
6124	0	0	0	2
6125	0	0	0	11
6126	0	0	0	3
6127	0	0	0	0
6128	0	0	0	1
6129	0	0	0	1
6130	0	0	0	0
6131	0	0	0	0
6132	0	0	0	0
6133	29	49	29	2
6134	33	37	37	36
6135	0	0	0	3
6136	0	0	0	3
6137	12	16	16	16
6138	0	0	0	5
6139	0	0	0	0
6140	0	7	0	11
6141	21	27	27	26
6142	0	21	17	21
6143	0	10	7	13
6144	0	15	16	14
6145	0	38	23	23
6146	0	17	11	12
6147	70	83	83	79
6148	41	33	24	58
6149	52	65	57	44
6150	0	18	14	4
6151	42	82	71	71
6152	0	21	15	5
6153	0	25	23	18
6154	0	37	16	11
6155	0	17	13	8
6156	0	23	21	16
6157	0	25	22	24
6158	0	14	12	11
6159	16	23	19	21
6160	0	37	10	15
6161	0	30	32	29
6162	0	0	0	1
6163	0	0	0	0
6164	0	0	0	0
6165	0	0	0	0
6166	0	0	0	0
6167	0	0	0	0
6168	0	0	0	0
6169	0	0	0	0
6170	0	0	0	0
6171	0	0	0	0
6172	0	0	0	0
6173	0	0	0	0
6174	0	0	0	0
6175	0	0	0	0
6176	230	396	271	213
6177	106	161	145	126
6178	53	201	107	97
6179	135	259	193	152
6180	75	161	118	118
6181	70	189	103	106
6182	0	9	0	6
6183	6	46	34	16
6184	0	34	18	30
6185	0	5	0	4
6186	0	8	0	4
6187	0	23	17	11
6188	0	0	0	0
6189	0	0	0	0
6190	0	0	0	0
6191	0	0	0	0
6192	0	0	0	0
6193	0	0	0	0
6194	0	0	0	0
6195	0	0	0	0
6196	0	0	0	1
6198	0	0	0	14
6199	0	0	0	2
6200	0	0	0	12
6201	0	0	0	0
6202	0	0	0	0
6203	0	0	0	3
6204	0	0	0	2
6205	0	0	0	0
6206	27	123	27	97
6207	14	26	22	23
6208	0	0	0	2
6209	0	54	33	38
6210	0	16	12	11
6211	0	337	215	159
6212	0	213	83	106
6213	0	168	55	115
6214	41	129	96	89
6215	0	0	0	0
6216	0	0	0	0
6217	0	0	0	4
6218	0	0	0	0
6219	0	0	0	0
6220	0	0	0	0
6221	0	0	0	2
6222	0	2	0	2
6223	0	22	19	5
6224	0	4	0	4
6225	0	0	0	0
6226	64	95	75	44
6227	0	0	0	0
6228	0	0	0	0
6229	0	0	0	0
6230	0	0	0	6
6231	0	0	0	0
6232	0	0	0	1
6233	0	0	0	0
6234	0	0	0	0
6235	21	71	45	87
6236	0	139	20	27
6237	0	64	43	23
6238	0	60	54	10
6239	123	157	134	67
6240	0	0	0	9
6241	12	37	26	26
6242	0	2	0	2
6243	74	94	94	81
6244	0	11	7	5
6245	40	39	40	45
6246	0	0	0	2
6247	72	63	80	23
6248	116	189	124	77
6249	106	169	130	17
6250	5	69	51	21
6251	85	163	141	142
6252	161	249	232	189
6253	78	87	87	89
6254	0	156	59	71
6255	44	114	100	57
6256	0	28	9	16
6257	0	69	14	53
6258	0	121	83	68
6259	0	32	19	13
6260	0	23	21	6
6261	58	60	59	21
6262	27	31	32	30
6263	48	74	59	54
6264	21	30	35	21
6265	53	133	108	89
6266	66	72	72	23
6267	10	38	23	31
6268	22	26	26	28
6269	0	68	67	65
6270	22	40	22	36
6271	30	56	32	51
6272	24	81	35	62
6273	9	33	21	29
6274	0	0	0	0
6275	0	8	0	7
6276	0	69	60	66
6277	4	16	11	35
6278	37	51	31	65
6279	0	3	0	5
6280	0	0	0	1
6281	12	35	19	30
6282	0	31	25	29
6283	0	35	33	43
6284	0	16	11	10
6285	4	26	18	33
6286	0	1	0	1
6287	36	49	34	52
6289	0	0	0	6
6290	0	0	0	0
6291	13	20	18	16
6292	3	3	0	4
6293	0	0	0	1
6294	0	0	0	0
6295	0	0	0	3
6296	0	0	0	3
6297	0	0	0	4
6298	0	0	0	0
6299	7	7	0	14
6300	29	35	38	18
6301	12	19	14	8
6302	0	10	7	5
6303	68	88	67	70
6304	82	109	99	108
6305	61	77	77	59
6306	14	32	27	12
6307	35	40	34	10
6308	18	19	23	3
6309	32	39	39	30
6310	45	52	46	43
6311	73	90	90	70
6312	47	61	61	37
6313	12	17	19	5
6314	14	15	15	9
6315	23	25	37	17
6316	53	63	56	34
6317	23	31	28	1
6318	49	60	62	2
6319	46	77	56	23
6320	58	66	66	60
6321	197	149	198	36
6322	576	592	590	19
6323	15	41	24	28
6324	26	32	32	12
6325	20	21	28	16
6326	1	1	0	2
6327	89	112	103	24
6328	53	98	78	70
6329	105	129	113	89
6330	48	56	48	46
6331	81	91	78	63
6332	48	79	63	37
6333	64	75	67	47
6334	83	97	97	54
6335	39	56	42	30
6336	89	101	109	20
6337	34	26	26	4
6338	0	0	0	0
6339	13	17	17	20
6340	0	0	0	6
6341	34	43	39	18
6342	29	38	29	5
6343	0	0	0	0
6345	177	198	153	101
6346	175	265	137	88
6347	605	657	613	38
6348	120	159	140	34
6349	27	88	62	63
6350	90	161	88	44
6351	89	206	98	4
6352	0	0	0	0
6353	0	7	0	5
6354	0	0	0	0
6355	0	16	15	1
6356	0	6	0	0
6357	0	31	21	12
6358	0	89	0	3
6359	0	92	16	46
6360	0	23	19	10
6361	0	226	114	87
6362	0	20	13	8
6363	0	0	0	1
6364	0	0	0	1
6365	0	0	0	0
6366	0	0	0	0
6367	0	0	0	0
6368	0	0	0	1
6369	0	0	0	1
6370	0	0	0	0
6371	0	0	0	0
6372	0	0	0	0
6373	0	0	0	0
6374	0	0	0	1
6375	0	0	0	1
6376	0	0	0	1
6377	0	151	9	64
6378	10	11	0	14
6379	0	0	0	0
6380	0	11	8	7
6381	0	161	95	7
6382	0	24	17	15
6383	0	63	26	49
6384	0	0	0	0
6385	0	0	0	2
6386	0	0	0	4
6387	0	0	0	3
6388	0	0	0	1
6389	0	0	0	4
6391	0	0	0	5
6392	0	0	0	20
6393	0	0	0	5
6394	0	0	0	0
6395	0	0	0	20
6396	410	418	412	208
6397	0	0	0	1
6398	230	232	232	247
6399	43	58	43	55
6400	0	0	0	5
6401	0	0	0	0
6402	0	0	0	1
6403	0	0	0	3
6404	128	163	141	207
6405	125	174	141	164
6406	0	0	0	0
6407	0	0	0	0
6408	0	0	0	2
6409	0	0	0	2
6410	0	0	0	0
6411	23	28	27	30
6412	174	216	289	193
6413	0	0	0	0
6417	0	0	0	1
6418	0	0	0	0
6419	0	0	0	0
6420	0	0	0	1
6421	0	0	0	0
6422	0	0	0	2
6423	0	0	0	2
6424	0	0	0	0
6425	60	78	78	77
6426	13	16	16	18
6427	27	63	35	75
6428	0	1	0	2
6429	4	42	31	34
6430	0	0	0	5
6431	24	37	81	45
6432	0	0	0	0
6433	0	6	0	5
6434	61	73	73	41
6436	0	0	0	1
6437	0	2	0	3
6438	0	0	0	3
6439	0	0	0	4
6440	0	0	0	1
6441	0	27	7	17
6442	24	31	37	31
6443	48	108	79	97
6444	144	278	118	186
6445	51	64	56	51
6446	0	0	0	1
6447	0	0	0	4
6448	0	2	0	5
6449	0	0	0	2
6451	0	0	0	10
6452	0	0	0	0
6453	0	0	0	3
6454	0	0	0	0
6455	0	0	0	0
6456	51	0	53	0
6457	0	56	52	37
6458	0	0	0	1
6459	0	0	0	0
6462	0	0	0	2
6463	0	0	0	0
6464	0	0	0	3
6465	85	152	38	114
6466	49	61	61	60
6467	10	10	10	21
6468	13	15	15	22
6469	21	27	19	22
6470	0	0	0	0
6471	0	0	0	2
6472	0	0	0	1
6473	0	0	0	4
6474	42	55	42	35
6475	0	1	0	75
6476	0	0	0	2
6477	0	0	0	0
6478	0	0	0	9
6479	383	421	430	336
6480	0	0	0	6
6481	0	0	0	1
6482	0	0	0	1
6483	0	0	0	11
6494	0	0	0	1
6495	0	0	0	9
6496	0	0	0	0
6497	0	0	0	0
6498	0	0	0	1
6499	0	0	0	2
6500	0	0	0	1
6501	0	0	0	0
6502	0	0	0	0
6503	0	0	0	1
6505	0	0	0	0
6506	0	0	0	0
6507	0	0	0	0
6508	0	0	0	0
6509	16	13	12	12
6510	0	0	0	0
6511	0	0	0	4
6512	0	0	0	2
6513	0	0	0	0
6514	0	3	0	4
6515	0	0	0	1
6516	0	0	0	3
6517	0	0	0	0
6519	0	0	0	1
6520	0	0	0	21
6521	0	0	0	0
6522	0	0	0	0
6523	0	0	0	0
6524	0	0	0	0
6525	0	0	0	0
6526	0	0	0	96
6527	0	0	0	0
6528	0	0	0	0
6529	0	0	0	0
6530	0	0	0	214
6531	0	0	0	0
6532	0	0	0	6
6533	0	0	0	0
6534	0	0	0	0
6535	0	0	0	0
6536	0	0	0	1
6538	0	0	0	0
6539	0	0	0	2
6540	0	0	0	1
6541	0	0	0	2
6542	0	0	0	2
6543	0	0	0	6
6544	0	0	0	5
6545	0	0	0	5
6546	0	0	0	0
6547	0	0	0	0
6548	0	4	0	5
6549	0	50	26	41
6550	0	4	0	2
6551	0	0	0	0
6552	0	0	0	2
6553	0	1	0	2
6554	0	0	0	4
6555	0	0	0	3
6556	0	0	0	1
6557	0	0	0	0
6558	0	0	0	0
6559	0	0	0	5
6560	0	0	0	7
6561	0	0	0	2
6562	0	0	0	0
6563	0	0	0	0
6564	0	2	0	14
6565	0	0	0	0
6566	0	0	0	0
6567	0	0	0	0
6568	0	0	0	0
6569	0	0	0	0
6570	0	0	0	0
6571	0	0	0	1
6572	0	0	0	0
6573	0	0	0	0
6574	0	0	0	0
6575	0	0	0	0
6576	0	0	0	211
6582	0	0	0	236
6583	0	0	0	1
6584	0	0	0	0
6585	0	0	0	0
6586	0	0	0	0
6587	20	28	37	29
6588	0	0	0	0
6589	0	0	0	0
6590	5	11	9	16
6591	1	1	0	6
6592	0	0	0	0
6593	0	0	0	0
6594	0	0	0	0
6595	0	0	0	0
6596	0	0	0	0
6597	0	0	0	0
6598	0	0	0	0
6599	0	0	0	4
6601	0	0	0	2
6602	0	0	0	0
6603	0	0	0	1
6604	0	0	0	0
6605	0	0	0	0
6606	0	0	0	3
6607	0	0	0	2
6608	0	0	0	1
6609	0	0	0	0
6610	0	0	0	0
6611	0	2	0	8
6612	0	0	0	0
6613	0	0	0	0
6614	0	0	0	0
6615	0	0	0	1
6616	0	0	0	0
6617	13	0	13	34
6618	0	0	0	17
6619	0	0	0	0
6620	0	0	0	0
6621	0	0	0	0
6622	1	1	0	2
6623	0	0	0	0
6624	0	0	0	19
6626	0	0	0	0
6627	0	0	0	0
6628	12	10	12	1
6629	0	0	0	0
6630	0	0	0	0
6631	0	0	0	3
6632	1	2	0	1
6633	0	0	0	0
6634	0	0	0	0
6635	14	15	15	9
6636	0	0	0	0
6637	0	0	0	2
6638	1	0	0	4
6639	0	0	0	1
6640	9	16	9	17
6641	26	66	26	41
6642	42	44	44	41
6643	0	0	0	4
6644	2	2	0	2
6645	0	0	0	0
6646	7	8	0	6
6647	41	35	35	15
6648	20	53	38	27
6649	4	3	0	2
6650	0	2	0	0
6651	0	0	0	0
6653	0	0	0	1
6654	0	7	0	12
6655	9	6	0	3
6656	0	1	0	1
6657	4	3	0	5
6658	9	26	11	4
6659	0	0	0	1
6660	1	2	0	7
6661	20	22	22	6
6662	11	4	0	1
6663	0	0	0	0
6664	18	26	27	14
6665	9	20	15	11
6666	1	8	0	4
6667	1	3	0	2
6668	0	0	0	0
6669	0	0	0	26
6670	0	12	9	3
6671	0	9	0	7
6672	0	0	0	1
6673	14	41	31	21
6674	17	21	21	14
6675	21	28	28	22
6676	22	37	21	12
6677	0	0	0	0
6678	0	0	0	0
6679	0	0	0	5
6680	0	0	0	0
6681	0	0	0	0
6682	9	20	9	8
6684	0	0	0	3
6685	0	0	0	2
6686	0	0	0	0
6687	0	0	0	0
6688	8	0	0	2
6689	0	0	0	0
6690	0	0	0	0
6691	0	0	0	0
6692	52	61	60	29
6693	6	0	0	3
6694	0	14	12	9
6695	15	59	49	26
6696	23	32	22	15
6697	14	33	22	5
6698	29	34	21	15
6699	8	22	18	3
6700	26	39	26	25
6701	27	70	81	27
6702	21	27	21	19
6703	21	37	33	23
6704	17	53	15	18
6705	67	87	87	44
6706	46	113	44	94
6708	111	182	123	99
6709	176	317	200	169
6710	284	416	281	172
6711	197	342	231	175
6712	106	127	113	54
6713	65	87	78	56
6714	7	21	14	10
6715	131	213	138	104
6716	112	191	133	102
6717	133	139	132	153
6718	40	61	49	31
6719	16	26	21	19
6720	2	4	0	2
6722	107	0	107	29
6723	0	0	0	0
6724	0	0	0	1
6725	0	0	0	0
6726	0	0	0	0
6727	0	0	0	2
6728	0	1	0	4
6729	68	124	112	50
6730	0	2	0	2
6731	0	8	0	14
6732	41	91	74	21
6733	74	121	107	67
6734	101	244	198	118
6735	3	11	9	8
6736	68	115	104	43
6737	100	321	249	115
6738	0	172	51	47
6739	0	92	62	38
6741	0	0	0	6
6742	0	0	0	0
6743	0	0	0	1
6744	36	34	36	18
6745	0	0	0	0
6746	33	38	38	8
6747	33	46	46	19
6748	126	214	184	77
6749	127	149	112	29
6750	224	256	241	87
6751	153	82	145	137
6752	191	185	167	170
6753	344	412	326	248
6754	194	249	231	113
6755	40	48	30	23
6756	44	60	58	18
6757	0	0	0	1
6758	75	92	78	25
6759	12	17	17	13
6760	71	92	92	43
6761	20	26	23	19
6762	0	0	0	0
6763	197	164	121	146
6764	12	21	17	13
6765	7	8	0	7
6766	49	71	48	40
6767	86	111	102	72
6768	0	0	0	0
6769	11	17	10	9
6770	0	0	0	0
6771	0	0	0	0
6772	0	0	0	0
6773	0	0	0	0
6774	0	0	0	0
6775	0	0	0	0
6776	0	0	0	0
6777	0	0	0	0
6778	0	0	0	0
6779	0	0	0	0
6780	0	0	0	0
6781	0	0	0	1
6782	0	0	0	0
6783	0	0	0	0
6784	0	1	0	1
6785	0	0	0	0
6786	1	2	0	1
6787	1	2	0	6
6789	0	0	0	6
6790	0	0	0	1
6791	0	0	0	1
6792	0	0	0	0
6793	0	0	0	1
6794	0	3	0	7
6795	0	0	0	0
6796	0	0	0	2
6797	0	0	0	0
6798	0	0	0	1
6799	0	2	0	4
6800	5	6	0	6
6801	55	95	78	57
6802	0	15	13	18
6803	15	18	18	20
6804	45	59	59	47
6805	69	73	73	56
6806	116	131	122	94
6807	124	186	171	113
6808	49	74	72	32
6809	39	56	49	52
6810	6	8	0	9
6811	31	59	59	35
6812	51	140	111	103
6813	57	85	59	54
6814	36	54	39	48
6815	48	62	53	49
6816	17	21	16	10
6817	16	17	19	14
6818	73	94	94	26
6819	3	3	0	2
6820	22	32	21	2
6821	69	87	74	9
6822	78	107	99	38
6823	0	50	50	38
6824	47	79	57	34
6825	70	82	82	48
6826	79	86	78	48
6827	74	123	120	54
6828	90	172	119	58
6829	141	313	268	136
6830	228	296	227	77
6831	247	345	348	213
6832	382	257	334	88
6833	231	45	223	13
6834	104	139	121	35
6835	102	69	89	15
6836	53	61	52	36
6837	45	75	67	54
6838	54	153	127	127
6839	108	301	242	181
6840	265	223	223	78
6841	184	122	98	63
6842	98	73	97	26
6843	71	138	120	101
6844	123	143	126	29
6845	28	5	26	15
6847	0	0	0	1
6848	0	0	0	0
6849	0	0	0	0
6850	0	0	0	2
6851	0	0	0	4
6852	71	94	62	40
6853	12	31	21	23
6854	0	0	0	1
6855	0	0	0	1
6856	130	129	132	69
6857	104	137	132	87
6858	132	210	113	62
6859	51	226	176	127
6860	65	168	84	54
6861	98	137	128	100
6862	30	82	33	49
6863	50	75	65	55
6864	91	156	116	55
6865	58	84	78	33
6866	94	169	124	126
6867	42	45	45	53
6868	22	33	1	31
6869	11	19	17	18
6870	50	103	97	75
6871	62	73	73	80
6872	4	15	8	11
6873	18	25	24	22
6874	16	20	23	20
6875	71	106	97	102
6876	106	164	116	105
6877	88	146	92	117
6878	132	187	139	148
6879	38	56	37	43
6880	14	29	23	21
6881	69	102	98	85
6882	1	3	0	4
6883	0	2	0	7
6884	12	22	17	17
6885	35	47	47	43
6886	2	0	0	1
6887	23	23	23	20
6889	0	0	0	0
6890	0	0	0	3
6891	0	0	0	0
6892	0	0	0	1
6893	0	0	0	7
6894	4	0	4	8
6895	0	0	0	2
6896	0	0	0	0
6897	110	124	118	115
6898	1	2	0	3
6899	0	1	0	2
6900	0	0	0	0
6901	0	0	0	3
6902	0	0	0	6
6903	0	28	19	27
6904	22	13	22	17
6905	11	51	28	50
6906	46	41	38	39
6907	44	118	95	110
6908	32	8	8	8
6909	8	67	51	60
6910	50	72	68	69
6911	45	52	52	53
6912	18	26	22	25
6913	49	67	63	63
6914	39	59	39	41
6915	28	56	30	45
6916	70	79	67	59
6917	29	36	39	29
6918	12	18	16	15
6919	22	41	14	34
6920	49	65	60	50
6921	57	131	92	76
6922	85	125	118	75
6923	81	115	103	86
6924	4	4	4	4
6925	59	70	70	58
6927	0	0	0	217
6928	0	0	0	4
6929	63	71	71	81
6930	89	114	98	87
6931	296	332	298	287
6932	147	182	133	162
6933	103	249	189	162
6934	94	112	111	83
6935	0	0	0	4
6936	8	12	8	14
6937	5	20	0	16
6938	5	5	0	10
6939	4	0	4	4
6940	0	0	0	1
6941	0	0	0	0
6942	0	0	0	4
6943	6	6	0	6
6944	32	0	0	0
6945	35	68	47	55
6946	0	3	0	3
6947	0	1	0	8
6948	0	0	0	0
6950	0	0	0	0
6951	0	0	0	1
6952	0	0	0	0
6953	0	0	0	0
6954	9	0	0	0
6955	0	0	0	13
6956	0	0	0	0
6957	0	0	0	1
6958	38	40	39	38
6959	102	148	123	127
6960	53	55	55	57
6961	41	61	49	52
6962	28	38	27	48
6963	16	0	16	2
6964	84	96	96	108
6965	30	31	31	35
6966	0	0	0	0
6967	30	38	37	46
6968	182	244	161	214
6969	19	19	21	26
6970	136	249	145	164
6971	97	128	115	113
6973	0	0	0	0
6974	0	0	0	0
6975	12	23	19	22
6976	80	126	121	99
6977	0	0	0	3
6978	0	0	0	16
6979	8	0	0	4
6980	52	15	35	61
6981	148	151	149	165
6982	48	54	43	53
6983	58	63	59	54
6984	0	0	0	0
6985	0	4	0	31
6986	0	0	0	0
6987	38	56	42	43
6988	0	0	0	1
6989	0	0	0	3
6990	0	0	0	3
6991	0	0	0	5
6992	0	2	0	4
6993	0	0	0	0
6994	0	0	0	0
6995	0	0	0	0
6996	0	0	0	0
6997	0	0	0	0
6998	0	0	0	0
6999	0	0	0	0
7000	0	0	0	0
7001	0	0	0	1
7003	0	0	0	1
7004	0	0	0	0
7005	0	0	0	0
7006	0	0	0	0
7007	0	0	0	4
7008	0	0	0	0
7009	91	117	112	118
7010	0	0	0	0
7011	0	0	0	0
7012	0	0	0	55
7013	0	0	0	0
7014	0	0	0	2
7015	0	0	0	12
7016	0	0	0	0
7017	0	0	0	0
7018	0	10	9	17
7019	0	0	0	1
7020	0	0	0	0
7021	0	18	15	13
7022	0	1	0	4
7023	0	0	0	0
7024	13	23	19	19
7025	26	56	26	36
7026	55	76	58	75
7027	29	52	34	45
7028	0	97	88	99
7029	0	0	0	0
7030	0	0	0	11
7031	14	0	14	18
7032	9	27	11	27
7033	61	98	98	92
7034	0	0	0	2
7035	0	0	0	13
7036	0	0	0	5
7037	0	6	0	4
7039	0	0	0	3
7040	0	0	0	2
7041	0	0	0	0
7042	26	41	26	31
7043	35	46	31	31
7044	22	39	6	22
7045	117	131	124	98
7046	0	0	0	4
7047	0	0	0	0
7048	0	0	0	1
7049	0	0	0	1
7050	0	0	0	2
7051	0	0	0	1
7052	0	0	0	0
7053	0	62	41	57
7054	0	0	0	1
7055	0	0	0	0
7056	0	0	0	2
7057	0	0	0	0
7058	0	0	0	0
7059	0	0	0	0
7060	0	0	0	0
7061	0	0	0	1
7062	0	0	0	6
7063	0	0	0	0
7064	0	0	0	0
7065	0	0	0	0
7066	0	0	0	0
7067	0	0	0	0
7068	0	0	0	1
7069	0	0	0	7
7070	0	0	0	4
7071	0	0	0	0
7072	0	0	0	0
7073	0	0	0	0
7074	0	0	0	0
7075	0	0	0	0
7076	0	0	0	0
7077	0	0	0	0
7078	0	0	0	0
7079	0	0	0	0
7080	142	173	122	145
7081	217	264	201	203
7082	0	0	0	0
7083	0	0	0	0
[truncated: 19 more rows]
