# Supplementary material for: Assessing Rotation-Invariant Feature Classification for Automated Wildebeest Population Counts
Source: PLoS One. 2016 May 26;11(5):e0156342. doi: 10.1371/journal.pone.0156342 (PMC4881999; doi:10.1371/journal.pone.0156342)
Supplement: S1 File — Human and automated counts for each image for 500, 1000, 1500, 2000, 2500, and 3000 training samples. (ZIP) [file pone.0156342.s001.zip › results-2500-training-images.txt]

#image	human count 1	human count 2	3rd count	algorithm
5057	120	119	121	149
5021	0	0	0	8
5022	0	0	0	8
5023	0	0	0	9
5024	0	0	0	5
5025	0	1	0	17
5026	0	0	0	4
5027	0	0	0	4
5028	0	0	0	10
5029	0	0	0	11
5030	0	0	0	18
5031	0	2	0	23
5032	2	2	0	26
5033	0	2	0	10
5034	0	0	0	41
5035	0	0	0	66
5036	3	3	0	6
5037	0	0	0	8
5038	0	0	0	10
5039	0	0	0	14
5040	18	20	19	35
5041	0	4	0	93
5042	0	0	0	4
5043	0	0	0	17
5044	0	3	0	11
5045	0	2	0	6
5046	0	0	0	13
5047	0	0	0	8
5048	50	56	47	68
5049	46	44	44	46
5050	46	59	52	47
5051	0	0	0	17
5052	0	0	0	4
5053	0	0	0	18
5054	0	0	0	4
5055	0	0	0	15
5056	4	4	0	22
5058	0	0	0	8
5059	0	0	0	8
5060	0	1	0	12
5061	0	0	0	6
5062	1	0	0	9
5063	9	8	0	13
5064	27	29	27	45
5065	1	0	0	7
5066	0	0	0	9
5067	0	4	0	12
5068	0	1	0	26
5070	0	142	0	26
5071	0	14	0	9
5072	0	65	0	10
5073	0	7	0	12
5074	1	0	0	1
5075	0	8	0	35
5076	0	101	0	58
5077	10	26	12	20
5078	0	31	0	60
5079	0	43	0	9
5080	0	76	0	10
5081	0	11	0	9
5082	13	26	13	24
5083	16	39	39	18
5084	20	24	25	59
5085	0	0	0	9
5086	0	0	0	2
5087	0	0	0	7
5088	0	0	0	48
5089	0	39	0	30
5090	0	0	0	5
5091	0	2	0	52
5092	0	0	0	11
5093	0	0	0	16
5094	0	0	0	4
5095	0	0	0	6
5096	0	0	0	16
5097	0	0	0	23
5099	0	0	0	5
5100	0	0	0	6
5101	0	0	0	8
5102	0	0	0	3
5103	0	0	0	0
5104	0	0	0	7
5105	0	0	0	4
5106	0	25	0	5
5107	0	8	0	9
5108	0	20	0	7
5109	0	8	0	8
5110	0	6	0	9
5111	0	3	0	3
5112	0	13	0	7
5113	0	83	0	14
5114	0	69	0	16
5115	0	11	0	6
5116	0	49	0	4
5117	0	21	0	19
5118	9	22	11	18
5119	8	115	79	9
5120	17	35	17	26
5121	28	49	37	41
5122	51	118	48	79
5123	6	37	27	12
5124	3	23	17	10
5125	59	46	46	50
5126	6	21	15	24
5127	0	30	0	6
5128	0	16	0	6
5129	0	55	0	5
5130	1	80	23	10
5131	0	42	0	14
5132	0	24	0	7
5133	0	70	0	19
5134	0	24	0	16
5135	0	96	0	15
5136	0	24	0	39
5137	0	39	0	11
5138	0	0	0	9
5140	7	0	0	9
5141	0	64	0	3
5142	0	0	0	5
5143	0	97	0	29
5144	0	59	0	63
5145	0	123	0	6
5147	0	0	0	145
5148	0	0	0	58
5149	0	0	0	1
5150	0	0	0	2
5151	0	0	0	1
5152	0	0	0	6
5153	0	0	0	5
5154	0	0	0	18
5155	0	2	0	18
5156	3	8	0	12
5157	74	82	82	81
5158	4	4	0	19
5159	0	0	0	8
5160	0	0	0	12
5161	0	0	0	26
5162	14	28	22	29
5163	44	45	30	63
5164	15	15	15	15
5165	0	0	0	19
5166	0	0	0	8
5167	0	0	0	31
5168	0	1	0	8
5169	8	8	0	9
5170	0	0	0	67
5171	25	25	31	29
5172	120	196	127	177
5173	145	211	189	205
5174	113	122	117	141
5175	48	56	46	68
5176	94	104	98	96
5177	101	110	112	110
5178	107	125	121	149
5179	0	0	0	50
5180	0	0	0	6
5181	51	51	51	55
5182	38	37	26	40
5183	81	125	119	72
5184	0	0	0	10
5185	0	0	0	3
5186	0	0	0	0
5187	0	0	0	4
5188	0	0	0	6
5189	0	0	0	3
5190	0	0	0	0
5191	0	0	0	0
5193	0	0	0	3
5194	0	0	0	0
5195	0	0	0	4
5196	0	0	0	3
5197	0	0	0	0
5198	0	0	0	1
5199	0	0	0	0
5200	0	0	0	3
5201	0	0	0	0
5202	92	107	102	84
5203	0	0	0	16
5204	0	0	0	1
5205	0	0	0	2
5206	123	182	132	85
5207	103	115	143	82
5208	39	41	38	38
5209	77	89	52	84
5210	11	10	12	11
5211	122	130	125	139
5212	43	46	46	52
5213	83	94	94	99
5214	4	4	0	6
5215	11	11	11	11
5216	96	77	89	91
5217	296	338	289	292
5218	25	2	25	6
5219	25	27	30	28
5220	22	22	28	26
5221	2	2	0	10
5222	0	0	0	2
5223	29	29	29	31
5224	0	0	0	96
5225	0	0	0	20
5226	0	0	0	22
5227	0	0	0	30
5228	0	0	0	43
5229	0	0	0	43
5230	366	444	393	336
5231	59	67	67	60
5232	34	41	41	80
5233	1	3	0	36
5234	3	3	0	22
5235	1	1	0	3
5236	43	49	49	42
5237	19	19	15	21
5238	0	0	0	2
5239	0	33	0	1
5240	10	11	9	24
5241	6	5	0	12
5242	2	3	0	8
5243	31	0	29	18
5244	8	3	5	11
5245	18	19	24	27
5246	46	57	48	32
5247	70	51	45	64
5248	2	2	0	6
5249	2	2	0	6
5250	5	5	5	15
5251	9	0	0	10
5252	0	0	0	0
5253	1	1	0	1
5254	0	1	0	4
5255	0	0	0	3
5256	0	0	0	5
5257	15	14	15	19
5258	51	52	52	50
5259	54	62	54	63
5260	11	11	11	14
5261	88	92	82	99
5262	0	0	0	0
5263	0	0	0	4
5265	19	23	19	43
5266	0	0	0	36
5267	1	2	0	2
5268	38	36	28	16
5269	0	1	0	1
5270	0	0	0	1
5271	0	0	0	4
5272	0	0	0	2
5273	0	0	0	4
5274	0	0	0	5
5275	0	0	0	24
5276	6	7	0	8
5277	6	6	0	8
5278	14	2	12	25
5279	9	8	0	17
5280	10	11	7	13
5281	0	0	0	1
5282	0	0	0	1
5283	4	4	0	3
5284	0	0	0	11
5285	0	0	0	2
5286	0	0	0	7
5287	0	0	0	9
5288	0	0	0	2
5289	18	18	12	22
5290	1	1	0	20
5291	12	12	9	21
5292	25	26	27	32
5293	9	10	9	14
5294	24	24	24	25
5295	31	28	28	28
5296	7	8	0	14
5297	32	34	34	35
5298	4	5	0	8
5299	9	9	0	12
5300	22	23	25	25
5301	26	26	27	31
5302	5	5	5	7
5303	13	14	14	16
5304	21	21	21	21
5305	0	0	0	0
5306	0	0	0	2
5307	0	0	0	0
5309	0	0	0	1
5310	0	0	0	2
5311	0	0	0	7
5312	0	0	0	0
5313	0	0	0	2
5314	0	0	0	0
5315	0	1	0	6
5316	39	0	39	2
5317	43	45	45	42
5318	55	57	57	68
5319	5	11	7	13
5320	19	18	13	20
5321	17	17	23	21
5322	183	182	182	242
5323	33	31	31	33
5324	11	11	11	17
5325	0	0	0	4
5326	2	0	0	12
5327	0	0	0	3
5328	2	3	0	6
5329	12	13	12	16
5330	0	8	0	11
5331	50	56	52	63
5332	2	2	0	11
5333	43	0	43	38
5334	0	0	0	39
5335	0	0	0	3
5336	0	0	0	16
5337	0	0	0	13
5338	0	0	0	1
5339	0	0	0	10
5340	0	0	0	5
5341	0	0	0	6
5342	0	0	0	5
5343	0	0	0	4
5344	0	0	0	3
5345	0	0	0	8
5346	0	0	0	0
5347	0	0	0	1
5348	0	0	0	7
5349	0	0	0	13
5350	0	0	0	7
5351	0	0	0	3
5352	0	0	0	2
5353	180	186	182	164
5354	0	0	0	1
5355	12	0	9	0
5356	0	0	0	0
5358	0	0	0	2
5359	0	0	0	0
5360	0	0	0	2
5361	0	0	0	0
5362	0	0	0	1
5363	0	0	0	11
5364	0	0	0	7
5365	0	0	0	24
5366	0	0	0	3
5367	0	0	0	23
5368	0	0	0	12
5369	0	0	0	0
5370	0	0	0	2
5371	0	0	0	1
5372	0	0	0	3
5373	0	0	0	40
5374	0	0	0	19
5375	0	0	0	13
5377	0	0	0	117
5378	0	0	0	2
5379	0	0	0	4
5380	0	0	0	1
5381	0	0	0	39
5382	0	0	0	24
5383	0	0	0	23
5384	6	6	0	11
5385	0	5	0	8
5386	8	2	6	17
5387	3	6	0	11
5388	14	4	17	12
5389	8	11	6	14
5390	0	7	7	5
5391	0	10	10	13
5392	0	0	0	7
5393	0	0	0	13
5394	0	0	0	4
5395	0	0	0	8
5396	0	0	0	1
5397	0	0	0	3
5398	0	0	0	12
5399	0	0	0	15
5400	0	0	0	4
5401	0	0	0	5
5402	0	0	0	4
5403	0	0	0	5
5404	0	0	0	5
5405	0	0	0	17
5406	0	0	0	11
5407	1	1	0	10
5408	0	0	0	17
5409	0	0	0	13
5410	0	0	0	14
5411	0	0	0	6
5412	0	0	0	9
5413	0	0	0	12
5414	38	40	27	47
5415	18	23	18	28
5416	9	9	0	12
5417	21	1	37	30
5418	4	6	0	11
5419	0	0	0	0
5420	1	0	0	1
5421	1	0	0	5
5422	0	0	0	2
5423	0	0	0	0
5424	0	0	0	0
5425	0	1	0	2
5426	0	0	0	0
5427	0	0	0	3
5428	0	0	0	7
5429	0	0	0	0
5430	0	0	0	0
5431	0	0	0	0
5432	0	0	0	1
5433	17	29	19	30
5434	10	11	8	13
5435	0	0	0	1
5436	0	0	0	0
5437	0	0	0	0
5439	0	0	0	0
5440	0	0	0	1
5441	0	1	0	0
5442	0	0	0	0
5443	0	0	0	0
5444	0	0	0	0
5445	0	0	0	0
5446	0	0	0	0
5447	0	0	0	0
5448	0	0	0	0
5449	0	0	0	2
5450	0	0	0	0
5451	0	0	0	0
5452	0	0	0	0
5453	0	0	0	0
5454	0	0	0	42
5455	0	14	0	18
5456	4	5	0	28
5457	0	0	0	0
5458	0	0	0	0
5459	0	0	0	52
5460	0	0	0	0
5461	0	0	0	0
5462	0	0	0	0
5463	0	0	0	0
5464	0	3	0	4
5465	0	1	0	1
5466	0	3	0	3
5467	0	13	0	15
5468	73	90	81	116
5469	53	74	57	71
5470	0	14	0	21
5471	48	70	62	68
5472	54	79	61	74
5473	96	237	187	160
5474	0	7	0	9
5475	28	68	31	57
5476	30	33	28	29
5477	13	18	14	15
5478	14	14	11	17
5479	11	13	13	16
5480	0	0	0	1
5481	0	0	0	1
5482	0	0	0	2
5483	0	0	0	11
5484	0	0	0	2
5485	0	0	0	1
5486	0	0	0	6
5487	0	8	0	7
5488	0	0	0	1
5489	0	0	0	4
5490	0	0	0	15
5491	0	0	0	5
5492	0	0	0	20
5493	0	0	0	0
5494	0	0	0	9
5495	0	0	0	7
5496	0	0	0	0
5497	0	0	0	1
5498	0	0	0	1
5499	0	0	0	1
5500	0	0	0	8
5501	0	0	0	17
5502	0	0	0	3
5503	0	0	0	21
5504	0	0	0	12
5505	0	0	0	108
5506	0	0	0	454
5507	0	0	0	0
5508	0	0	0	7
5509	0	0	0	0
5510	0	0	0	4
5511	0	0	0	11
5512	0	0	0	1
5513	0	0	0	1
5514	3	10	7	10
5515	0	0	0	1
5516	7	0	0	12
5517	21	14	32	32
5518	87	111	103	122
5519	0	0	0	0
5520	0	0	0	40
5521	0	0	0	0
5522	0	2	0	3
5523	0	0	0	0
5524	3	7	0	7
5525	0	3	0	3
5526	2	17	11	6
5527	9	9	0	14
5528	0	0	0	0
5529	0	0	0	0
5531	0	0	0	75
5532	4	7	0	9
5533	0	1	0	6
5534	0	0	0	4
5535	0	0	0	2
5536	0	0	0	9
5537	0	0	0	5
5538	0	0	0	0
5539	0	0	0	0
5540	0	0	0	51
5541	0	0	0	224
5542	0	1	0	20
5543	0	0	0	0
5544	0	0	0	0
5545	0	0	0	1
5546	0	0	0	14
5547	3	0	0	7
5548	0	0	0	6
5549	0	0	0	6
5550	0	0	0	6
5551	0	0	0	8
5552	0	0	0	12
5553	0	0	0	5
5554	9	0	0	11
5555	0	0	0	4
5556	0	0	0	4
5557	0	1	0	1
5558	0	0	0	3
5559	0	73	67	76
5560	64	26	26	241
5561	172	26	120	31
5562	19	0	15	2
5563	0	2	0	2
5564	79	117	103	102
5565	76	72	69	81
5566	24	30	26	28
5567	20	45	30	40
5568	51	102	97	89
5569	59	48	48	52
5570	37	73	46	46
5571	46	139	107	111
5572	78	0	0	0
5573	0	8	0	8
5574	8	0	0	0
5575	0	0	0	0
5576	0	30	29	32
5577	33	0	0	6
5578	0	0	0	1
5579	0	0	0	4
5580	5	0	0	2
5581	0	0	0	8
5582	0	0	0	6
5583	0	0	0	0
5584	0	0	0	0
5585	0	9	0	58
5586	0	0	0	0
5588	0	0	0	2
5589	0	0	0	2
5590	0	0	0	0
5591	0	0	0	4
5592	0	0	0	0
5593	0	0	0	0
5594	0	0	0	0
5595	0	0	0	0
5596	0	0	0	1
5597	0	45	26	45
5598	26	42	26	43
5599	0	58	46	43
5600	0	0	0	0
5601	0	0	0	1
5602	33	40	40	43
5603	64	135	100	105
5604	34	52	45	53
5605	42	64	56	62
5606	28	53	25	54
5607	36	66	42	73
5608	72	95	94	94
5609	35	80	67	77
5610	45	91	67	92
5611	83	102	96	93
5612	51	57	46	56
5613	10	18	0	18
5614	1	1	0	2
5615	0	0	0	0
5616	0	0	0	0
5617	0	0	0	4
5618	132	275	183	208
5619	3	0	0	7
5620	0	0	0	9
5621	0	0	0	7
5622	0	0	0	9
5623	0	0	0	10
5624	0	0	0	0
5625	0	0	0	11
5626	0	0	0	1
5627	0	0	0	3
5628	0	0	0	4
5629	0	0	0	1
5631	0	0	0	0
5632	0	0	0	1
5633	0	0	0	1
5634	0	0	0	2
5635	0	0	0	2
5636	0	0	0	0
5637	5	11	8	7
5638	17	28	22	15
5639	0	0	0	3
5640	0	0	0	117
5641	0	0	0	6
5642	0	0	0	2
5643	13	1	13	9
5644	0	0	0	0
5645	0	0	0	0
5646	0	0	0	0
5647	0	0	0	0
5648	0	1	0	1
5649	0	11	5	8
5650	2	0	2	7
5651	9	7	0	12
5652	0	0	0	3
5653	0	0	0	0
5654	13	0	13	0
5655	14	16	14	17
5656	32	63	63	52
5657	0	4	0	13
5658	0	4	0	10
5659	6	7	0	12
5660	0	9	0	8
5661	0	5	0	5
5662	0	1	0	2
5663	0	16	8	35
5664	0	3	0	3
5665	0	2	0	8
5666	0	0	0	0
5667	0	4	0	5
5668	0	0	0	0
5670	0	0	0	42
5671	0	0	0	193
5672	0	0	0	7
5673	0	0	0	55
5674	68	9	58	55
5675	8	11	9	10
5676	18	11	22	4
5677	0	0	0	0
5678	0	0	0	0
5679	0	0	0	0
5680	0	0	0	0
5681	5	3	2	6
5682	0	0	0	0
5683	0	0	0	4
5684	0	0	0	2
5685	0	0	0	1
5686	33	0	0	17
5687	0	5	0	6
5688	0	2	0	4
5689	0	0	0	0
5690	2	4	0	6
5691	0	0	0	4
5692	0	0	0	1
5693	0	0	0	2
5694	0	0	0	0
5695	0	0	0	8
5696	0	0	0	8
5697	50	61	98	72
5698	0	0	0	0
5699	0	0	0	1
5700	0	0	0	2
5701	6	8	0	5
5702	72	89	89	87
5703	39	45	34	46
5704	9	12	11	13
5705	21	22	33	30
5706	88	97	97	110
5707	75	112	96	117
5708	58	92	67	66
5709	79	98	98	81
5710	70	79	68	78
5711	12	62	34	59
5712	23	34	54	32
5713	3	32	11	26
5714	7	35	28	14
5715	3	32	14	41
5716	5	19	12	38
5717	0	0	0	0
5718	0	0	0	0
5719	0	0	0	3
5720	0	0	0	0
5721	0	2	0	25
5723	0	1	0	1
5724	0	0	0	0
5725	0	0	0	0
5726	0	0	0	0
5727	0	0	0	0
5728	0	0	0	0
5729	0	0	0	0
5730	7	7	0	8
5731	41	79	69	49
5732	6	65	42	31
5733	0	10	5	13
5734	0	0	0	2
5735	6	36	25	21
5736	19	39	16	28
5737	28	48	37	33
5738	63	87	87	68
5739	16	29	29	22
5740	23	29	27	30
5741	0	28	19	28
5742	11	20	19	25
5743	3	11	7	9
5744	4	11	8	14
5745	0	1	0	1
5746	1	13	11	13
5747	17	30	27	28
5748	16	23	23	29
5749	2	9	0	13
5750	3	3	0	16
5751	0	3	0	5
5752	25	30	26	31
5753	0	8	0	13
5754	0	0	0	0
5755	3	15	9	13
5756	0	0	0	0
5757	0	0	0	0
5758	0	2	0	4
5759	9	11	10	12
5760	7	11	7	11
5761	0	11	7	12
5762	8	11	7	18
5763	4	2	0	3
5764	0	9	0	9
5765	5	2	3	1
5766	2	2	0	2
5767	34	40	40	37
5768	0	0	0	0
5769	0	1	0	4
5770	2	1	0	1
5771	0	0	0	1
5772	0	1	0	0
5773	0	2	0	2
5774	0	0	0	2
5775	0	0	0	1
5776	0	0	0	1
5777	1	2	0	9
5778	18	11	15	51
5779	4	7	0	8
5780	0	0	0	1
5781	0	0	0	0
5782	0	0	0	0
5783	0	0	0	0
5784	0	0	0	0
5785	0	0	0	2
5786	0	6	0	2
5787	0	0	0	1
5788	186	198	180	177
5789	2	3	0	4
5791	0	0	0	2
5792	0	0	0	0
5793	0	0	0	0
5794	142	0	146	85
5795	29	0	42	12
5796	38	43	31	39
5797	1	2	0	3
5798	15	17	16	12
5799	4	4	0	3
5800	0	0	0	0
5801	0	0	0	2
5802	0	5	0	5
5803	10	10	0	10
5804	0	0	0	0
5805	0	0	0	0
5806	0	0	0	0
5807	0	0	0	0
5808	0	0	0	1
5809	0	4	0	2
5810	0	12	9	15
5811	0	0	0	0
5812	0	0	0	0
5813	0	1	0	1
5814	0	0	0	1
5815	3	3	0	3
5816	6	5	0	5
5817	5	5	0	5
5818	25	27	30	32
5819	23	28	57	25
5820	8	11	11	8
5821	12	12	12	34
5822	11	14	11	16
5823	11	17	10	15
5824	8	16	12	15
5825	7	31	18	27
5826	3	11	8	9
5827	14	22	19	22
5828	19	20	18	20
5829	2	17	11	16
5830	13	32	16	31
5831	18	23	19	19
5832	33	47	47	40
5833	3	13	11	11
5834	9	22	9	19
5835	4	7	0	9
5836	7	28	21	25
5837	3	18	12	1
5838	0	0	0	0
5839	0	0	0	0
5840	14	26	21	27
5841	3	9	0	9
5842	0	0	0	0
5843	0	37	23	23
5844	0	2	0	2
5845	0	3	0	3
5846	0	0	0	0
5847	0	0	0	0
5848	0	0	0	1
5849	0	0	0	0
5850	0	0	0	0
5851	0	0	0	0
5853	0	0	0	9
5854	0	0	0	0
5855	0	0	0	0
5856	0	0	0	3
5857	0	0	0	1
5858	0	0	0	1
5859	0	0	0	0
5860	0	0	0	2
5861	0	0	0	2
5862	0	0	0	0
5863	0	0	0	1
5864	0	0	0	1
5865	0	1	0	15
5866	18	33	16	32
5867	11	29	16	24
5868	16	36	36	35
5869	0	32	20	33
5870	7	39	27	31
5871	10	22	0	20
5872	7	15	9	16
5873	8	18	16	18
5874	20	33	27	45
5875	12	17	17	17
5876	17	22	16	19
5877	15	16	16	19
5878	19	20	21	20
5879	15	22	17	23
5880	31	49	49	42
5881	24	22	37	36
5882	46	58	49	60
5883	0	13	9	14
5884	6	7	0	16
5885	0	0	0	3
5886	0	2	0	3
5887	0	2	0	8
5888	53	31	54	59
5889	20	0	20	36
5890	0	0	0	1
5891	0	0	0	0
5892	0	0	0	5
5893	10	7	0	11
5894	0	0	0	0
5895	0	0	0	2
5896	9	8	0	17
5897	10	15	14	22
5898	4	9	0	17
5899	0	0	0	1
5900	16	15	15	15
5901	0	0	0	1
5902	0	0	0	0
5903	0	0	0	5
5904	0	0	0	5
5905	0	0	0	2
5906	0	0	0	0
5907	0	1	0	0
5908	0	4	0	6
5909	2	0	0	7
5910	2	2	0	3
5911	21	6	24	23
5912	0	6	0	6
5913	6	6	0	4
5914	0	0	0	0
5915	0	0	0	4
5916	1	1	0	1
5917	2	12	9	15
5918	16	17	17	19
5919	0	0	0	4
5920	0	0	0	2
5921	0	0	0	15
5922	0	0	0	37
5924	0	0	0	17
5925	0	0	0	13
5926	10	9	15	10
5927	0	0	0	14
5928	0	0	0	0
5929	0	3	0	3
5930	2	3	0	3
5931	2	11	9	8
5932	3	3	0	3
5933	0	1	0	0
5934	13	7	15	5
5935	0	0	0	0
5936	0	0	0	0
5937	0	0	0	1
5938	0	0	0	0
5939	0	0	0	0
5940	0	0	0	0
5941	0	0	0	0
5942	0	0	0	0
5943	0	0	0	0
5944	12	12	12	14
5945	0	0	0	0
5946	0	0	0	0
5947	0	0	0	0
5948	0	0	0	1
5949	0	0	0	1
5950	0	0	0	0
5951	0	0	0	0
5952	0	2	0	3
5953	0	0	0	0
5954	4	1	0	3
5955	0	3	0	4
5956	0	0	0	1
5957	8	12	8	11
5958	0	0	0	0
5959	0	0	0	0
5960	0	0	0	0
5961	175	180	171	161
5962	0	0	0	1
5963	32	41	41	37
5964	24	49	32	42
5965	0	0	0	0
5966	0	5	0	4
5967	0	6	0	3
5968	8	10	9	9
5969	23	34	30	29
5970	0	2	0	1
5971	0	4	0	5
5972	24	34	33	32
5973	0	6	0	5
5974	0	6	0	0
5975	10	41	36	18
5976	0	17	12	9
5977	6	18	13	16
5978	0	0	0	0
5979	0	0	0	0
5980	31	93	93	53
5981	0	3	0	3
5982	0	9	0	7
5983	0	0	0	0
5984	0	0	0	0
5985	0	0	0	0
5986	0	0	0	1
5987	0	0	0	0
5988	0	1	0	2
5989	0	0	0	0
5990	0	16	7	10
5992	0	0	0	2
5993	0	0	0	0
5994	0	0	0	0
5995	0	0	0	1
5996	0	0	0	0
5997	0	0	0	0
5998	0	0	0	0
5999	0	0	0	0
6000	0	0	0	6
6001	0	0	0	0
6002	0	0	0	0
6003	0	0	0	0
6004	0	0	0	0
6005	0	0	0	0
6006	0	0	0	0
6007	0	0	0	0
6008	0	0	0	0
6009	0	0	0	0
6010	0	0	0	0
6011	0	0	0	0
6012	0	0	0	0
6013	0	0	0	0
6014	0	0	0	0
6015	0	0	0	0
6016	0	0	0	1
6017	0	0	0	3
6018	0	0	0	2
6019	5	6	1	7
6020	0	0	0	0
6021	0	6	0	7
6022	24	35	25	25
6023	28	30	27	64
6024	0	11	7	7
6025	0	6	0	4
6026	0	0	0	0
6027	0	5	0	4
6028	4	4	0	8
6029	0	0	0	1
6030	0	5	0	4
6031	3	7	0	6
6032	11	26	12	30
6033	4	4	0	15
6034	36	60	51	82
6035	26	0	42	41
6036	24	70	41	81
6037	32	72	72	91
6038	12	13	13	21
6039	21	54	37	70
6040	18	42	18	42
6041	3	5	0	5
6042	0	2	0	1
6043	2	9	0	5
6044	4	10	7	14
6045	23	33	27	44
6046	52	112	78	126
6047	18	15	14	22
6048	3	8	0	10
6049	4	4	0	9
6050	2	4	0	7
6051	3	7	0	6
6052	0	12	7	20
6053	1	7	0	19
6054	0	1	0	3
6055	2	5	0	5
6056	0	5	0	11
6057	0	0	0	4
6058	0	0	0	1
6059	0	0	0	1
6060	8	23	17	24
6061	47	221	192	181
6062	0	0	0	1
6063	0	1	0	1
6064	0	0	0	1
6065	0	0	0	0
6066	0	0	0	0
6067	0	0	0	2
6068	0	0	0	0
6069	0	0	0	0
6070	0	8	0	4
6071	0	0	0	0
6072	0	0	0	5
6073	0	0	0	1
6074	0	32	25	41
6075	0	1	0	1
6076	0	8	0	3
6077	7	60	47	26
6078	1	7	0	5
6079	0	9	0	0
6080	0	10	7	2
6081	0	0	0	3
6082	0	0	0	7
6083	0	1	0	2
6084	0	1	0	1
6085	0	0	0	5
6086	1	1	0	2
6087	0	0	0	0
6088	0	2	0	3
6089	2	14	8	11
6090	8	40	27	33
6091	11	28	14	15
6092	0	13	9	15
6093	9	55	35	37
6094	0	10	5	8
6096	0	0	0	0
6097	0	0	0	0
6098	0	0	0	0
6099	0	0	0	0
6100	0	0	0	0
6101	0	0	0	0
6102	0	0	0	0
6103	0	0	0	0
6104	0	0	0	0
6105	0	0	0	0
6106	0	0	0	0
6107	0	0	0	0
6108	0	0	0	0
6109	0	0	0	0
6110	0	0	0	0
6111	0	0	0	0
6112	0	0	0	1
6113	0	0	0	0
6114	0	0	0	1
6115	0	0	0	0
6116	0	0	0	1
6117	19	20	23	21
6118	0	0	0	0
6119	0	0	0	1
6120	0	0	0	10
6121	0	0	0	1
6122	0	0	0	3
6123	0	0	0	0
6124	0	0	0	3
6125	0	0	0	12
6126	0	0	0	4
6127	0	0	0	0
6128	0	0	0	0
6129	0	0	0	1
6130	0	0	0	0
6131	0	0	0	0
6132	0	0	0	0
6133	29	49	29	2
6134	33	37	37	36
6135	0	0	0	1
6136	0	0	0	4
6137	12	16	16	17
6138	0	0	0	4
6139	0	0	0	0
6140	0	7	0	10
6141	21	27	27	28
6142	0	21	17	21
6143	0	10	7	10
6144	0	15	16	14
6145	0	38	23	23
6146	0	17	11	12
6147	70	83	83	83
6148	41	33	24	56
6149	52	65	57	44
6150	0	18	14	4
6151	42	82	71	69
6152	0	21	15	4
6153	0	25	23	15
6154	0	37	16	16
6155	0	17	13	7
6156	0	23	21	16
6157	0	25	22	24
6158	0	14	12	9
6159	16	23	19	20
6160	0	37	10	16
6161	0	30	32	31
6162	0	0	0	1
6163	0	0	0	0
6164	0	0	0	0
6165	0	0	0	0
6166	0	0	0	0
6167	0	0	0	0
6168	0	0	0	0
6169	0	0	0	0
6170	0	0	0	0
6171	0	0	0	0
6172	0	0	0	0
6173	0	0	0	0
6174	0	0	0	0
6175	0	0	0	0
6176	230	396	271	211
6177	106	161	145	129
6178	53	201	107	91
6179	135	259	193	151
6180	75	161	118	118
6181	70	189	103	104
6182	0	9	0	6
6183	6	46	34	17
6184	0	34	18	29
6185	0	5	0	5
6186	0	8	0	5
6187	0	23	17	12
6188	0	0	0	0
6189	0	0	0	0
6190	0	0	0	0
6191	0	0	0	0
6192	0	0	0	0
6193	0	0	0	0
6194	0	0	0	0
6195	0	0	0	1
6196	0	0	0	1
6198	0	0	0	7
6199	0	0	0	2
6200	0	0	0	11
6201	0	0	0	0
6202	0	0	0	0
6203	0	0	0	0
6204	0	0	0	2
6205	0	0	0	0
6206	27	123	27	98
6207	14	26	22	22
6208	0	0	0	1
6209	0	54	33	40
6210	0	16	12	10
6211	0	337	215	154
6212	0	213	83	107
6213	0	168	55	108
6214	41	129	96	85
6215	0	0	0	0
6216	0	0	0	0
6217	0	0	0	2
6218	0	0	0	0
6219	0	0	0	0
6220	0	0	0	0
6221	0	0	0	4
6222	0	2	0	2
6223	0	22	19	4
6224	0	4	0	4
6225	0	0	0	0
6226	64	95	75	47
6227	0	0	0	0
6228	0	0	0	0
6229	0	0	0	0
6230	0	0	0	4
6231	0	0	0	0
6232	0	0	0	1
6233	0	0	0	0
6234	0	0	0	0
6235	21	71	45	86
6236	0	139	20	28
6237	0	64	43	26
6238	0	60	54	9
6239	123	157	134	67
6240	0	0	0	5
6241	12	37	26	25
6242	0	2	0	2
6243	74	94	94	78
6244	0	11	7	5
6245	40	39	40	44
6246	0	0	0	1
6247	72	63	80	19
6248	116	189	124	74
6249	106	169	130	12
6250	5	69	51	21
6251	85	163	141	123
6252	161	249	232	186
6253	78	87	87	84
6254	0	156	59	71
6255	44	114	100	51
6256	0	28	9	13
6257	0	69	14	48
6258	0	121	83	72
6259	0	32	19	11
6260	0	23	21	8
6261	58	60	59	21
6262	27	31	32	31
6263	48	74	59	52
6264	21	30	35	18
6265	53	133	108	87
6266	66	72	72	20
6267	10	38	23	33
6268	22	26	26	26
6269	0	68	67	66
6270	22	40	22	36
6271	30	56	32	51
6272	24	81	35	63
6273	9	33	21	28
6274	0	0	0	0
6275	0	8	0	8
6276	0	69	60	67
6277	4	16	11	35
6278	37	51	31	64
6279	0	3	0	6
6280	0	0	0	2
6281	12	35	19	30
6282	0	31	25	28
6283	0	35	33	40
6284	0	16	11	11
6285	4	26	18	33
6286	0	1	0	1
6287	36	49	34	55
6289	0	0	0	4
6290	0	0	0	0
6291	13	20	18	15
6292	3	3	0	4
6293	0	0	0	1
6294	0	0	0	0
6295	0	0	0	3
6296	0	0	0	3
6297	0	0	0	4
6298	0	0	0	0
6299	7	7	0	13
6300	29	35	38	20
6301	12	19	14	8
6302	0	10	7	4
6303	68	88	67	70
6304	82	109	99	108
6305	61	77	77	65
6306	14	32	27	10
6307	35	40	34	12
6308	18	19	23	5
6309	32	39	39	27
6310	45	52	46	44
6311	73	90	90	67
6312	47	61	61	38
6313	12	17	19	5
6314	14	15	15	10
6315	23	25	37	16
6316	53	63	56	34
6317	23	31	28	1
6318	49	60	62	1
6319	46	77	56	22
6320	58	66	66	60
6321	197	149	198	39
6322	576	592	590	22
6323	15	41	24	24
6324	26	32	32	11
6325	20	21	28	14
6326	1	1	0	2
6327	89	112	103	22
6328	53	98	78	61
6329	105	129	113	93
6330	48	56	48	43
6331	81	91	78	58
6332	48	79	63	38
6333	64	75	67	43
6334	83	97	97	45
6335	39	56	42	28
6336	89	101	109	23
6337	34	26	26	3
6338	0	0	0	0
6339	13	17	17	17
6340	0	0	0	3
6341	34	43	39	16
6342	29	38	29	4
6343	0	0	0	0
6345	177	198	153	99
6346	175	265	137	87
6347	605	657	613	22
6348	120	159	140	27
6349	27	88	62	65
6350	90	161	88	43
6351	89	206	98	3
6352	0	0	0	0
6353	0	7	0	5
6354	0	0	0	0
6355	0	16	15	1
6356	0	6	0	0
6357	0	31	21	10
6358	0	89	0	2
6359	0	92	16	43
6360	0	23	19	11
6361	0	226	114	80
6362	0	20	13	8
6363	0	0	0	1
6364	0	0	0	0
6365	0	0	0	0
6366	0	0	0	0
6367	0	0	0	0
6368	0	0	0	0
6369	0	0	0	0
6370	0	0	0	0
6371	0	0	0	0
6372	0	0	0	0
6373	0	0	0	0
6374	0	0	0	2
6375	0	0	0	2
6376	0	0	0	1
6377	0	151	9	60
6378	10	11	0	15
6379	0	0	0	0
6380	0	11	8	6
6381	0	161	95	10
6382	0	24	17	15
6383	0	63	26	49
6384	0	0	0	0
6385	0	0	0	1
6386	0	0	0	3
6387	0	0	0	2
6388	0	0	0	0
6389	0	0	0	1
6391	0	0	0	4
6392	0	0	0	14
6393	0	0	0	3
6394	0	0	0	0
6395	0	0	0	11
6396	410	418	412	194
6397	0	0	0	1
6398	230	232	232	253
6399	43	58	43	56
6400	0	0	0	5
6401	0	0	0	2
6402	0	0	0	0
6403	0	0	0	3
6404	128	163	141	203
6405	125	174	141	158
6406	0	0	0	0
6407	0	0	0	0
6408	0	0	0	1
6409	0	0	0	2
6410	0	0	0	0
6411	23	28	27	32
6412	174	216	289	208
6413	0	0	0	0
6417	0	0	0	0
6418	0	0	0	0
6419	0	0	0	0
6420	0	0	0	1
6421	0	0	0	0
6422	0	0	0	3
6423	0	0	0	1
6424	0	0	0	0
6425	60	78	78	79
6426	13	16	16	18
6427	27	63	35	81
6428	0	1	0	2
6429	4	42	31	38
6430	0	0	0	5
6431	24	37	81	48
6432	0	0	0	0
6433	0	6	0	6
6434	61	73	73	41
6436	0	0	0	1
6437	0	2	0	2
6438	0	0	0	3
6439	0	0	0	4
6440	0	0	0	2
6441	0	27	7	17
6442	24	31	37	28
6443	48	108	79	98
6444	144	278	118	177
6445	51	64	56	49
6446	0	0	0	1
6447	0	0	0	2
6448	0	2	0	5
6449	0	0	0	0
6451	0	0	0	6
6452	0	0	0	0
6453	0	0	0	3
6454	0	0	0	0
6455	0	0	0	0
6456	51	0	53	0
6457	0	56	52	36
6458	0	0	0	1
6459	0	0	0	0
6462	0	0	0	1
6463	0	0	0	2
6464	0	0	0	3
6465	85	152	38	112
6466	49	61	61	59
6467	10	10	10	18
6468	13	15	15	14
6469	21	27	19	20
6470	0	0	0	1
6471	0	0	0	2
6472	0	0	0	0
6473	0	0	0	5
6474	42	55	42	34
6475	0	1	0	68
6476	0	0	0	1
6477	0	0	0	1
6478	0	0	0	5
6479	383	421	430	314
6480	0	0	0	5
6481	0	0	0	0
6482	0	0	0	1
6483	0	0	0	11
6494	0	0	0	1
6495	0	0	0	5
6496	0	0	0	0
6497	0	0	0	0
6498	0	0	0	0
6499	0	0	0	4
6500	0	0	0	0
6501	0	0	0	0
6502	0	0	0	0
6503	0	0	0	0
6505	0	0	0	0
6506	0	0	0	0
6507	0	0	0	0
6508	0	0	0	0
6509	16	13	12	9
6510	0	0	0	0
6511	0	0	0	1
6512	0	0	0	2
6513	0	0	0	0
6514	0	3	0	3
6515	0	0	0	1
6516	0	0	0	1
6517	0	0	0	0
6519	0	0	0	1
6520	0	0	0	15
6521	0	0	0	1
6522	0	0	0	0
6523	0	0	0	0
6524	0	0	0	0
6525	0	0	0	0
6526	0	0	0	81
6527	0	0	0	0
6528	0	0	0	0
6529	0	0	0	0
6530	0	0	0	212
6531	0	0	0	0
6532	0	0	0	7
6533	0	0	0	0
6534	0	0	0	0
6535	0	0	0	0
6536	0	0	0	1
6538	0	0	0	0
6539	0	0	0	2
6540	0	0	0	1
6541	0	0	0	1
6542	0	0	0	3
6543	0	0	0	4
6544	0	0	0	4
6545	0	0	0	4
6546	0	0	0	0
6547	0	0	0	0
6548	0	4	0	6
6549	0	50	26	39
6550	0	4	0	2
6551	0	0	0	0
6552	0	0	0	2
6553	0	1	0	2
6554	0	0	0	5
6555	0	0	0	3
6556	0	0	0	0
6557	0	0	0	0
6558	0	0	0	0
6559	0	0	0	2
6560	0	0	0	5
6561	0	0	0	1
6562	0	0	0	0
6563	0	0	0	1
6564	0	2	0	12
6565	0	0	0	0
6566	0	0	0	0
6567	0	0	0	0
6568	0	0	0	1
6569	0	0	0	0
6570	0	0	0	0
6571	0	0	0	1
6572	0	0	0	0
6573	0	0	0	0
6574	0	0	0	0
6575	0	0	0	0
6576	0	0	0	210
6582	0	0	0	194
6583	0	0	0	1
6584	0	0	0	0
6585	0	0	0	0
6586	0	0	0	0
6587	20	28	37	25
6588	0	0	0	0
6589	0	0	0	0
6590	5	11	9	13
6591	1	1	0	2
6592	0	0	0	0
6593	0	0	0	0
6594	0	0	0	0
6595	0	0	0	0
6596	0	0	0	1
6597	0	0	0	0
6598	0	0	0	0
6599	0	0	0	2
6601	0	0	0	1
6602	0	0	0	0
6603	0	0	0	0
6604	0	0	0	0
6605	0	0	0	0
6606	0	0	0	3
6607	0	0	0	0
6608	0	0	0	0
6609	0	0	0	0
6610	0	0	0	0
6611	0	2	0	7
6612	0	0	0	0
6613	0	0	0	0
6614	0	0	0	0
6615	0	0	0	0
6616	0	0	0	0
6617	13	0	13	38
6618	0	0	0	16
6619	0	0	0	0
6620	0	0	0	0
6621	0	0	0	0
6622	1	1	0	2
6623	0	0	0	0
6624	0	0	0	13
6626	0	0	0	0
6627	0	0	0	0
6628	12	10	12	0
6629	0	0	0	0
6630	0	0	0	0
6631	0	0	0	3
6632	1	2	0	1
6633	0	0	0	0
6634	0	0	0	0
6635	14	15	15	7
6636	0	0	0	0
6637	0	0	0	1
6638	1	0	0	5
6639	0	0	0	1
6640	9	16	9	15
6641	26	66	26	41
6642	42	44	44	41
6643	0	0	0	3
6644	2	2	0	2
6645	0	0	0	0
6646	7	8	0	5
6647	41	35	35	16
6648	20	53	38	26
6649	4	3	0	6
6650	0	2	0	0
6651	0	0	0	0
6653	0	0	0	0
6654	0	7	0	8
6655	9	6	0	3
6656	0	1	0	1
6657	4	3	0	5
6658	9	26	11	4
6659	0	0	0	1
6660	1	2	0	7
6661	20	22	22	6
6662	11	4	0	1
6663	0	0	0	0
6664	18	26	27	13
6665	9	20	15	15
6666	1	8	0	2
6667	1	3	0	1
6668	0	0	0	0
6669	0	0	0	24
6670	0	12	9	3
6671	0	9	0	6
6672	0	0	0	2
6673	14	41	31	19
6674	17	21	21	13
6675	21	28	28	23
6676	22	37	21	11
6677	0	0	0	0
6678	0	0	0	0
6679	0	0	0	1
6680	0	0	0	0
6681	0	0	0	0
6682	9	20	9	4
6684	0	0	0	4
6685	0	0	0	0
6686	0	0	0	0
6687	0	0	0	0
6688	8	0	0	2
6689	0	0	0	0
6690	0	0	0	0
6691	0	0	0	0
6692	52	61	60	28
6693	6	0	0	3
6694	0	14	12	8
6695	15	59	49	20
6696	23	32	22	15
6697	14	33	22	6
6698	29	34	21	19
6699	8	22	18	1
6700	26	39	26	21
6701	27	70	81	24
6702	21	27	21	17
6703	21	37	33	24
6704	17	53	15	16
6705	67	87	87	42
6706	46	113	44	91
6708	111	182	123	92
6709	176	317	200	166
6710	284	416	281	154
6711	197	342	231	167
6712	106	127	113	51
6713	65	87	78	53
6714	7	21	14	11
6715	131	213	138	105
6716	112	191	133	104
6717	133	139	132	149
6718	40	61	49	31
6719	16	26	21	18
6720	2	4	0	2
6722	107	0	107	27
6723	0	0	0	0
6724	0	0	0	0
6725	0	0	0	0
6726	0	0	0	0
6727	0	0	0	2
6728	0	1	0	4
6729	68	124	112	49
6730	0	2	0	2
6731	0	8	0	11
6732	41	91	74	19
6733	74	121	107	60
6734	101	244	198	116
6735	3	11	9	7
6736	68	115	104	37
6737	100	321	249	97
6738	0	172	51	42
6739	0	92	62	38
6741	0	0	0	5
6742	0	0	0	0
6743	0	0	0	0
6744	36	34	36	21
6745	0	0	0	0
6746	33	38	38	11
6747	33	46	46	17
6748	126	214	184	76
6749	127	149	112	25
6750	224	256	241	85
6751	153	82	145	137
6752	191	185	167	165
6753	344	412	326	239
6754	194	249	231	110
6755	40	48	30	22
6756	44	60	58	18
6757	0	0	0	1
6758	75	92	78	21
6759	12	17	17	13
6760	71	92	92	37
6761	20	26	23	19
6762	0	0	0	0
6763	197	164	121	145
6764	12	21	17	14
6765	7	8	0	8
6766	49	71	48	33
6767	86	111	102	70
6768	0	0	0	0
6769	11	17	10	7
6770	0	0	0	0
6771	0	0	0	0
6772	0	0	0	0
6773	0	0	0	0
6774	0	0	0	0
6775	0	0	0	0
6776	0	0	0	0
6777	0	0	0	0
6778	0	0	0	0
6779	0	0	0	0
6780	0	0	0	0
6781	0	0	0	2
6782	0	0	0	0
6783	0	0	0	0
6784	0	1	0	1
6785	0	0	0	0
6786	1	2	0	1
6787	1	2	0	5
6789	0	0	0	5
6790	0	0	0	1
6791	0	0	0	1
6792	0	0	0	0
6793	0	0	0	1
6794	0	3	0	7
6795	0	0	0	0
6796	0	0	0	1
6797	0	0	0	0
6798	0	0	0	1
6799	0	2	0	4
6800	5	6	0	6
6801	55	95	78	58
6802	0	15	13	19
6803	15	18	18	19
6804	45	59	59	44
6805	69	73	73	59
6806	116	131	122	90
6807	124	186	171	108
6808	49	74	72	33
6809	39	56	49	52
6810	6	8	0	9
6811	31	59	59	35
6812	51	140	111	104
6813	57	85	59	53
6814	36	54	39	47
6815	48	62	53	51
6816	17	21	16	13
6817	16	17	19	13
6818	73	94	94	24
6819	3	3	0	3
6820	22	32	21	3
6821	69	87	74	12
6822	78	107	99	40
6823	0	50	50	36
6824	47	79	57	36
6825	70	82	82	49
6826	79	86	78	39
6827	74	123	120	51
6828	90	172	119	54
6829	141	313	268	131
6830	228	296	227	69
6831	247	345	348	186
6832	382	257	334	78
6833	231	45	223	13
6834	104	139	121	35
6835	102	69	89	15
6836	53	61	52	35
6837	45	75	67	53
6838	54	153	127	125
6839	108	301	242	176
6840	265	223	223	75
6841	184	122	98	63
6842	98	73	97	26
6843	71	138	120	100
6844	123	143	126	29
6845	28	5	26	11
6847	0	0	0	0
6848	0	0	0	0
6849	0	0	0	0
6850	0	0	0	1
6851	0	0	0	3
6852	71	94	62	38
6853	12	31	21	25
6854	0	0	0	2
6855	0	0	0	1
6856	130	129	132	51
6857	104	137	132	72
6858	132	210	113	58
6859	51	226	176	126
6860	65	168	84	52
6861	98	137	128	99
6862	30	82	33	51
6863	50	75	65	53
6864	91	156	116	54
6865	58	84	78	33
6866	94	169	124	123
6867	42	45	45	55
6868	22	33	1	30
6869	11	19	17	18
6870	50	103	97	77
6871	62	73	73	79
6872	4	15	8	12
6873	18	25	24	23
6874	16	20	23	20
6875	71	106	97	96
6876	106	164	116	103
6877	88	146	92	120
6878	132	187	139	145
6879	38	56	37	44
6880	14	29	23	20
6881	69	102	98	87
6882	1	3	0	4
6883	0	2	0	5
6884	12	22	17	16
6885	35	47	47	43
6886	2	0	0	1
6887	23	23	23	20
6889	0	0	0	0
6890	0	0	0	2
6891	0	0	0	1
6892	0	0	0	2
6893	0	0	0	5
6894	4	0	4	6
6895	0	0	0	2
6896	0	0	0	0
6897	110	124	118	115
6898	1	2	0	3
6899	0	1	0	2
6900	0	0	0	0
6901	0	0	0	2
6902	0	0	0	6
6903	0	28	19	26
6904	22	13	22	17
6905	11	51	28	52
6906	46	41	38	43
6907	44	118	95	110
6908	32	8	8	9
6909	8	67	51	60
6910	50	72	68	66
6911	45	52	52	53
6912	18	26	22	25
6913	49	67	63	62
6914	39	59	39	42
6915	28	56	30	44
6916	70	79	67	56
6917	29	36	39	29
6918	12	18	16	14
6919	22	41	14	34
6920	49	65	60	49
6921	57	131	92	78
6922	85	125	118	80
6923	81	115	103	85
6924	4	4	4	4
6925	59	70	70	57
6927	0	0	0	200
6928	0	0	0	2
6929	63	71	71	85
6930	89	114	98	91
6931	296	332	298	285
6932	147	182	133	157
6933	103	249	189	154
6934	94	112	111	82
6935	0	0	0	4
6936	8	12	8	14
6937	5	20	0	17
6938	5	5	0	12
6939	4	0	4	4
6940	0	0	0	1
6941	0	0	0	0
6942	0	0	0	3
6943	6	6	0	7
6944	32	0	0	0
6945	35	68	47	55
6946	0	3	0	3
6947	0	1	0	10
6948	0	0	0	0
6950	0	0	0	0
6951	0	0	0	1
6952	0	0	0	0
6953	0	0	0	0
6954	9	0	0	0
6955	0	0	0	11
6956	0	0	0	1
6957	0	0	0	1
6958	38	40	39	36
6959	102	148	123	125
6960	53	55	55	54
6961	41	61	49	53
6962	28	38	27	47
6963	16	0	16	2
6964	84	96	96	112
6965	30	31	31	35
6966	0	0	0	1
6967	30	38	37	47
6968	182	244	161	214
6969	19	19	21	26
6970	136	249	145	159
6971	97	128	115	113
6973	0	0	0	0
6974	0	0	0	0
6975	12	23	19	23
6976	80	126	121	99
6977	0	0	0	1
6978	0	0	0	15
6979	8	0	0	2
6980	52	15	35	57
6981	148	151	149	166
6982	48	54	43	53
6983	58	63	59	52
6984	0	0	0	0
6985	0	4	0	28
6986	0	0	0	0
6987	38	56	42	42
6988	0	0	0	2
6989	0	0	0	4
6990	0	0	0	2
6991	0	0	0	3
6992	0	2	0	4
6993	0	0	0	0
6994	0	0	0	0
6995	0	0	0	0
6996	0	0	0	0
6997	0	0	0	0
6998	0	0	0	0
6999	0	0	0	0
7000	0	0	0	0
7001	0	0	0	1
7003	0	0	0	0
7004	0	0	0	0
7005	0	0	0	0
7006	0	0	0	0
7007	0	0	0	4
7008	0	0	0	0
7009	91	117	112	117
7010	0	0	0	0
7011	0	0	0	0
7012	0	0	0	59
7013	0	0	0	0
7014	0	0	0	2
7015	0	0	0	12
7016	0	0	0	0
7017	0	0	0	1
7018	0	10	9	14
7019	0	0	0	0
7020	0	0	0	0
7021	0	18	15	11
7022	0	1	0	4
7023	0	0	0	0
7024	13	23	19	18
7025	26	56	26	39
7026	55	76	58	77
7027	29	52	34	46
7028	0	97	88	101
7029	0	0	0	0
7030	0	0	0	8
7031	14	0	14	20
7032	9	27	11	26
7033	61	98	98	92
7034	0	0	0	2
7035	0	0	0	8
7036	0	0	0	6
7037	0	6	0	4
7039	0	0	0	4
7040	0	0	0	3
7041	0	0	0	1
7042	26	41	26	32
7043	35	46	31	36
7044	22	39	6	23
7045	117	131	124	104
7046	0	0	0	3
7047	0	0	0	2
7048	0	0	0	1
7049	0	0	0	1
7050	0	0	0	1
7051	0	0	0	1
7052	0	0	0	0
7053	0	62	41	54
7054	0	0	0	1
7055	0	0	0	0
7056	0	0	0	2
7057	0	0	0	0
7058	0	0	0	0
7059	0	0	0	0
7060	0	0	0	0
7061	0	0	0	1
7062	0	0	0	7
7063	0	0	0	0
7064	0	0	0	0
7065	0	0	0	0
7066	0	0	0	0
7067	0	0	0	0
7068	0	0	0	1
7069	0	0	0	7
7070	0	0	0	4
7071	0	0	0	0
7072	0	0	0	0
7073	0	0	0	0
7074	0	0	0	0
7075	0	0	0	0
7076	0	0	0	0
7077	0	0	0	0
7078	0	0	0	0
7079	0	0	0	0
7080	142	173	122	155
7081	217	264	201	208
7082	0	0	0	0
7083	0	0	0	0
[truncated: 19 more rows]
