# Supplementary material for: Assessing Rotation-Invariant Feature Classification for Automated Wildebeest Population Counts
Source: PLoS One. 2016 May 26;11(5):e0156342. doi: 10.1371/journal.pone.0156342 (PMC4881999; doi:10.1371/journal.pone.0156342)
Supplement: S1 File — Human and automated counts for each image for 500, 1000, 1500, 2000, 2500, and 3000 training samples. (ZIP) [file pone.0156342.s001.zip › results-3000-training-images.txt]

#image	human count 1	human count 2	3rd count	algorithm
5057	120	119	121	145
5021	0	0	0	5
5022	0	0	0	6
5023	0	0	0	9
5024	0	0	0	4
5025	0	1	0	12
5026	0	0	0	3
5027	0	0	0	4
5028	0	0	0	8
5029	0	0	0	12
5030	0	0	0	15
5031	0	2	0	17
5032	2	2	0	24
5033	0	2	0	11
5034	0	0	0	34
5035	0	0	0	55
5036	3	3	0	6
5037	0	0	0	9
5038	0	0	0	11
5039	0	0	0	9
5040	18	20	19	35
5041	0	4	0	83
5042	0	0	0	3
5043	0	0	0	14
5044	0	3	0	13
5045	0	2	0	6
5046	0	0	0	11
5047	0	0	0	6
5048	50	56	47	72
5049	46	44	44	47
5050	46	59	52	47
5051	0	0	0	16
5052	0	0	0	3
5053	0	0	0	18
5054	0	0	0	3
5055	0	0	0	13
5056	4	4	0	18
5058	0	0	0	9
5059	0	0	0	6
5060	0	1	0	9
5061	0	0	0	7
5062	1	0	0	12
5063	9	8	0	15
5064	27	29	27	43
5065	1	0	0	9
5066	0	0	0	9
5067	0	4	0	9
5068	0	1	0	27
5070	0	142	0	22
5071	0	14	0	8
5072	0	65	0	8
5073	0	7	0	15
5074	1	0	0	1
5075	0	8	0	27
5076	0	101	0	52
5077	10	26	12	19
5078	0	31	0	53
5079	0	43	0	12
5080	0	76	0	5
5081	0	11	0	7
5082	13	26	13	22
5083	16	39	39	21
5084	20	24	25	47
5085	0	0	0	9
5086	0	0	0	4
5087	0	0	0	7
5088	0	0	0	41
5089	0	39	0	30
5090	0	0	0	5
5091	0	2	0	35
5092	0	0	0	11
5093	0	0	0	15
5094	0	0	0	6
5095	0	0	0	2
5096	0	0	0	16
5097	0	0	0	18
5099	0	0	0	5
5100	0	0	0	6
5101	0	0	0	7
5102	0	0	0	4
5103	0	0	0	1
5104	0	0	0	7
5105	0	0	0	3
5106	0	25	0	6
5107	0	8	0	9
5108	0	20	0	9
5109	0	8	0	9
5110	0	6	0	8
5111	0	3	0	3
5112	0	13	0	4
5113	0	83	0	15
5114	0	69	0	14
5115	0	11	0	3
5116	0	49	0	6
5117	0	21	0	12
5118	9	22	11	16
5119	8	115	79	7
5120	17	35	17	24
5121	28	49	37	45
5122	51	118	48	73
5123	6	37	27	12
5124	3	23	17	11
5125	59	46	46	49
5126	6	21	15	22
5127	0	30	0	8
5128	0	16	0	6
5129	0	55	0	4
5130	1	80	23	8
5131	0	42	0	8
5132	0	24	0	5
5133	0	70	0	19
5134	0	24	0	17
5135	0	96	0	15
5136	0	24	0	33
5137	0	39	0	13
5138	0	0	0	12
5140	7	0	0	10
5141	0	64	0	3
5142	0	0	0	5
5143	0	97	0	29
5144	0	59	0	55
5145	0	123	0	6
5147	0	0	0	121
5148	0	0	0	50
5149	0	0	0	1
5150	0	0	0	3
5151	0	0	0	1
5152	0	0	0	9
5153	0	0	0	5
5154	0	0	0	19
5155	0	2	0	19
5156	3	8	0	16
5157	74	82	82	80
5158	4	4	0	20
5159	0	0	0	7
5160	0	0	0	12
5161	0	0	0	24
5162	14	28	22	30
5163	44	45	30	64
5164	15	15	15	14
5165	0	0	0	21
5166	0	0	0	7
5167	0	0	0	30
5168	0	1	0	8
5169	8	8	0	8
5170	0	0	0	54
5171	25	25	31	29
5172	120	196	127	185
5173	145	211	189	201
5174	113	122	117	136
5175	48	56	46	68
5176	94	104	98	97
5177	101	110	112	105
5178	107	125	121	153
5179	0	0	0	46
5180	0	0	0	8
5181	51	51	51	53
5182	38	37	26	40
5183	81	125	119	72
5184	0	0	0	9
5185	0	0	0	5
5186	0	0	0	0
5187	0	0	0	2
5188	0	0	0	5
5189	0	0	0	2
5190	0	0	0	2
5191	0	0	0	0
5193	0	0	0	3
5194	0	0	0	0
5195	0	0	0	3
5196	0	0	0	2
5197	0	0	0	0
5198	0	0	0	2
5199	0	0	0	1
5200	0	0	0	2
5201	0	0	0	0
5202	92	107	102	83
5203	0	0	0	13
5204	0	0	0	1
5205	0	0	0	2
5206	123	182	132	80
5207	103	115	143	79
5208	39	41	38	38
5209	77	89	52	85
5210	11	10	12	11
5211	122	130	125	137
5212	43	46	46	47
5213	83	94	94	95
5214	4	4	0	6
5215	11	11	11	12
5216	96	77	89	86
5217	296	338	289	282
5218	25	2	25	4
5219	25	27	30	27
5220	22	22	28	25
5221	2	2	0	6
5222	0	0	0	1
5223	29	29	29	32
5224	0	0	0	90
5225	0	0	0	25
5226	0	0	0	21
5227	0	0	0	28
5228	0	0	0	35
5229	0	0	0	35
5230	366	444	393	324
5231	59	67	67	60
5232	34	41	41	68
5233	1	3	0	36
5234	3	3	0	18
5235	1	1	0	3
5236	43	49	49	44
5237	19	19	15	23
5238	0	0	0	2
5239	0	33	0	1
5240	10	11	9	26
5241	6	5	0	10
5242	2	3	0	7
5243	31	0	29	17
5244	8	3	5	11
5245	18	19	24	25
5246	46	57	48	32
5247	70	51	45	63
5248	2	2	0	8
5249	2	2	0	7
5250	5	5	5	15
5251	9	0	0	10
5252	0	0	0	0
5253	1	1	0	1
5254	0	1	0	2
5255	0	0	0	3
5256	0	0	0	6
5257	15	14	15	20
5258	51	52	52	51
5259	54	62	54	58
5260	11	11	11	15
5261	88	92	82	100
5262	0	0	0	0
5263	0	0	0	3
5265	19	23	19	39
5266	0	0	0	32
5267	1	2	0	2
5268	38	36	28	22
5269	0	1	0	1
5270	0	0	0	1
5271	0	0	0	6
5272	0	0	0	3
5273	0	0	0	4
5274	0	0	0	5
5275	0	0	0	23
5276	6	7	0	7
5277	6	6	0	8
5278	14	2	12	24
5279	9	8	0	19
5280	10	11	7	12
5281	0	0	0	1
5282	0	0	0	1
5283	4	4	0	5
5284	0	0	0	9
5285	0	0	0	2
5286	0	0	0	8
5287	0	0	0	9
5288	0	0	0	2
5289	18	18	12	20
5290	1	1	0	20
5291	12	12	9	22
5292	25	26	27	33
5293	9	10	9	15
5294	24	24	24	27
5295	31	28	28	28
5296	7	8	0	15
5297	32	34	34	33
5298	4	5	0	8
5299	9	9	0	13
5300	22	23	25	26
5301	26	26	27	32
5302	5	5	5	7
5303	13	14	14	16
5304	21	21	21	21
5305	0	0	0	0
5306	0	0	0	3
5307	0	0	0	0
5309	0	0	0	1
5310	0	0	0	2
5311	0	0	0	4
5312	0	0	0	0
5313	0	0	0	4
5314	0	0	0	0
5315	0	1	0	5
5316	39	0	39	5
5317	43	45	45	42
5318	55	57	57	68
5319	5	11	7	10
5320	19	18	13	20
5321	17	17	23	20
5322	183	182	182	234
5323	33	31	31	34
5324	11	11	11	17
5325	0	0	0	3
5326	2	0	0	12
5327	0	0	0	2
5328	2	3	0	5
5329	12	13	12	16
5330	0	8	0	11
5331	50	56	52	62
5332	2	2	0	13
5333	43	0	43	36
5334	0	0	0	39
5335	0	0	0	4
5336	0	0	0	14
5337	0	0	0	11
5338	0	0	0	1
5339	0	0	0	12
5340	0	0	0	4
5341	0	0	0	7
5342	0	0	0	3
5343	0	0	0	4
5344	0	0	0	3
5345	0	0	0	9
5346	0	0	0	0
5347	0	0	0	1
5348	0	0	0	6
5349	0	0	0	13
5350	0	0	0	6
5351	0	0	0	2
5352	0	0	0	2
5353	180	186	182	158
5354	0	0	0	1
5355	12	0	9	0
5356	0	0	0	0
5358	0	0	0	1
5359	0	0	0	0
5360	0	0	0	0
5361	0	0	0	0
5362	0	0	0	1
5363	0	0	0	11
5364	0	0	0	7
5365	0	0	0	23
5366	0	0	0	3
5367	0	0	0	24
5368	0	0	0	13
5369	0	0	0	0
5370	0	0	0	1
5371	0	0	0	2
5372	0	0	0	2
5373	0	0	0	33
5374	0	0	0	15
5375	0	0	0	15
5377	0	0	0	110
5378	0	0	0	2
5379	0	0	0	4
5380	0	0	0	0
5381	0	0	0	34
5382	0	0	0	24
5383	0	0	0	24
5384	6	6	0	11
5385	0	5	0	9
5386	8	2	6	15
5387	3	6	0	11
5388	14	4	17	14
5389	8	11	6	12
5390	0	7	7	4
5391	0	10	10	13
5392	0	0	0	7
5393	0	0	0	13
5394	0	0	0	4
5395	0	0	0	9
5396	0	0	0	1
5397	0	0	0	3
5398	0	0	0	11
5399	0	0	0	18
5400	0	0	0	4
5401	0	0	0	6
5402	0	0	0	4
5403	0	0	0	5
5404	0	0	0	6
5405	0	0	0	16
5406	0	0	0	10
5407	1	1	0	10
5408	0	0	0	14
5409	0	0	0	11
5410	0	0	0	12
5411	0	0	0	6
5412	0	0	0	10
5413	0	0	0	11
5414	38	40	27	42
5415	18	23	18	27
5416	9	9	0	11
5417	21	1	37	28
5418	4	6	0	10
5419	0	0	0	0
5420	1	0	0	2
5421	1	0	0	5
5422	0	0	0	2
5423	0	0	0	0
5424	0	0	0	0
5425	0	1	0	2
5426	0	0	0	0
5427	0	0	0	6
5428	0	0	0	4
5429	0	0	0	0
5430	0	0	0	0
5431	0	0	0	0
5432	0	0	0	0
5433	17	29	19	27
5434	10	11	8	13
5435	0	0	0	1
5436	0	0	0	0
5437	0	0	0	0
5439	0	0	0	0
5440	0	0	0	1
5441	0	1	0	1
5442	0	0	0	0
5443	0	0	0	0
5444	0	0	0	0
5445	0	0	0	0
5446	0	0	0	0
5447	0	0	0	0
5448	0	0	0	0
5449	0	0	0	1
5450	0	0	0	0
5451	0	0	0	0
5452	0	0	0	0
5453	0	0	0	0
5454	0	0	0	33
5455	0	14	0	18
5456	4	5	0	25
5457	0	0	0	0
5458	0	0	0	0
5459	0	0	0	42
5460	0	0	0	0
5461	0	0	0	0
5462	0	0	0	0
5463	0	0	0	0
5464	0	3	0	4
5465	0	1	0	1
5466	0	3	0	3
5467	0	13	0	14
5468	73	90	81	120
5469	53	74	57	72
5470	0	14	0	19
5471	48	70	62	66
5472	54	79	61	74
5473	96	237	187	147
5474	0	7	0	7
5475	28	68	31	58
5476	30	33	28	29
5477	13	18	14	14
5478	14	14	11	19
5479	11	13	13	16
5480	0	0	0	1
5481	0	0	0	1
5482	0	0	0	2
5483	0	0	0	10
5484	0	0	0	1
5485	0	0	0	1
5486	0	0	0	5
5487	0	8	0	8
5488	0	0	0	1
5489	0	0	0	4
5490	0	0	0	12
5491	0	0	0	5
5492	0	0	0	19
5493	0	0	0	0
5494	0	0	0	9
5495	0	0	0	8
5496	0	0	0	1
5497	0	0	0	0
5498	0	0	0	1
5499	0	0	0	1
5500	0	0	0	7
5501	0	0	0	16
5502	0	0	0	3
5503	0	0	0	23
5504	0	0	0	12
5505	0	0	0	97
5506	0	0	0	367
5507	0	0	0	0
5508	0	0	0	9
5509	0	0	0	0
5510	0	0	0	5
5511	0	0	0	8
5512	0	0	0	2
5513	0	0	0	1
5514	3	10	7	9
5515	0	0	0	1
5516	7	0	0	11
5517	21	14	32	28
5518	87	111	103	115
5519	0	0	0	0
5520	0	0	0	40
5521	0	0	0	0
5522	0	2	0	4
5523	0	0	0	0
5524	3	7	0	7
5525	0	3	0	4
5526	2	17	11	6
5527	9	9	0	13
5528	0	0	0	0
5529	0	0	0	0
5531	0	0	0	63
5532	4	7	0	7
5533	0	1	0	5
5534	0	0	0	1
5535	0	0	0	3
5536	0	0	0	4
5537	0	0	0	5
5538	0	0	0	0
5539	0	0	0	0
5540	0	0	0	44
5541	0	0	0	171
5542	0	1	0	19
5543	0	0	0	0
5544	0	0	0	0
5545	0	0	0	1
5546	0	0	0	10
5547	3	0	0	8
5548	0	0	0	5
5549	0	0	0	6
5550	0	0	0	7
5551	0	0	0	9
5552	0	0	0	11
5553	0	0	0	6
5554	9	0	0	10
5555	0	0	0	3
5556	0	0	0	5
5557	0	1	0	0
5558	0	0	0	2
5559	0	73	67	75
5560	64	26	26	231
5561	172	26	120	30
5562	19	0	15	2
5563	0	2	0	2
5564	79	117	103	102
5565	76	72	69	78
5566	24	30	26	28
5567	20	45	30	37
5568	51	102	97	89
5569	59	48	48	49
5570	37	73	46	46
5571	46	139	107	111
5572	78	0	0	0
5573	0	8	0	7
5574	8	0	0	0
5575	0	0	0	0
5576	0	30	29	32
5577	33	0	0	6
5578	0	0	0	1
5579	0	0	0	3
5580	5	0	0	2
5581	0	0	0	7
5582	0	0	0	7
5583	0	0	0	0
5584	0	0	0	0
5585	0	9	0	45
5586	0	0	0	0
5588	0	0	0	1
5589	0	0	0	2
5590	0	0	0	0
5591	0	0	0	4
5592	0	0	0	0
5593	0	0	0	0
5594	0	0	0	0
5595	0	0	0	0
5596	0	0	0	0
5597	0	45	26	50
5598	26	42	26	41
5599	0	58	46	42
5600	0	0	0	0
5601	0	0	0	1
5602	33	40	40	41
5603	64	135	100	110
5604	34	52	45	51
5605	42	64	56	60
5606	28	53	25	52
5607	36	66	42	69
5608	72	95	94	92
5609	35	80	67	76
5610	45	91	67	93
5611	83	102	96	91
5612	51	57	46	57
5613	10	18	0	19
5614	1	1	0	2
5615	0	0	0	0
5616	0	0	0	0
5617	0	0	0	4
5618	132	275	183	210
5619	3	0	0	7
5620	0	0	0	9
5621	0	0	0	8
5622	0	0	0	9
5623	0	0	0	7
5624	0	0	0	0
5625	0	0	0	10
5626	0	0	0	1
5627	0	0	0	2
5628	0	0	0	3
5629	0	0	0	1
5631	0	0	0	0
5632	0	0	0	1
5633	0	0	0	0
5634	0	0	0	1
5635	0	0	0	2
5636	0	0	0	0
5637	5	11	8	7
5638	17	28	22	16
5639	0	0	0	3
5640	0	0	0	91
5641	0	0	0	5
5642	0	0	0	3
5643	13	1	13	7
5644	0	0	0	1
5645	0	0	0	0
5646	0	0	0	0
5647	0	0	0	0
5648	0	1	0	1
5649	0	11	5	7
5650	2	0	2	6
5651	9	7	0	12
5652	0	0	0	4
5653	0	0	0	0
5654	13	0	13	0
5655	14	16	14	17
5656	32	63	63	51
5657	0	4	0	11
5658	0	4	0	10
5659	6	7	0	13
5660	0	9	0	6
5661	0	5	0	6
5662	0	1	0	2
5663	0	16	8	37
5664	0	3	0	4
5665	0	2	0	5
5666	0	0	0	0
5667	0	4	0	5
5668	0	0	0	0
5670	0	0	0	37
5671	0	0	0	176
5672	0	0	0	7
5673	0	0	0	47
5674	68	9	58	54
5675	8	11	9	8
5676	18	11	22	5
5677	0	0	0	0
5678	0	0	0	0
5679	0	0	0	0
5680	0	0	0	0
5681	5	3	2	6
5682	0	0	0	1
5683	0	0	0	3
5684	0	0	0	0
5685	0	0	0	1
5686	33	0	0	12
5687	0	5	0	6
5688	0	2	0	4
5689	0	0	0	0
5690	2	4	0	7
5691	0	0	0	3
5692	0	0	0	0
5693	0	0	0	4
5694	0	0	0	0
5695	0	0	0	10
5696	0	0	0	8
5697	50	61	98	67
5698	0	0	0	0
5699	0	0	0	1
5700	0	0	0	2
5701	6	8	0	3
5702	72	89	89	90
5703	39	45	34	43
5704	9	12	11	13
5705	21	22	33	31
5706	88	97	97	113
5707	75	112	96	117
5708	58	92	67	67
5709	79	98	98	81
5710	70	79	68	75
5711	12	62	34	60
5712	23	34	54	33
5713	3	32	11	26
5714	7	35	28	14
5715	3	32	14	39
5716	5	19	12	39
5717	0	0	0	0
5718	0	0	0	0
5719	0	0	0	2
5720	0	0	0	0
5721	0	2	0	21
5723	0	1	0	1
5724	0	0	0	0
5725	0	0	0	0
5726	0	0	0	0
5727	0	0	0	0
5728	0	0	0	0
5729	0	0	0	0
5730	7	7	0	7
5731	41	79	69	46
5732	6	65	42	31
5733	0	10	5	11
5734	0	0	0	2
5735	6	36	25	19
5736	19	39	16	28
5737	28	48	37	35
5738	63	87	87	68
5739	16	29	29	20
5740	23	29	27	30
5741	0	28	19	27
5742	11	20	19	25
5743	3	11	7	9
5744	4	11	8	13
5745	0	1	0	2
5746	1	13	11	11
5747	17	30	27	26
5748	16	23	23	24
5749	2	9	0	12
5750	3	3	0	15
5751	0	3	0	4
5752	25	30	26	29
5753	0	8	0	12
5754	0	0	0	0
5755	3	15	9	13
5756	0	0	0	0
5757	0	0	0	0
5758	0	2	0	5
5759	9	11	10	12
5760	7	11	7	11
5761	0	11	7	10
5762	8	11	7	14
5763	4	2	0	3
5764	0	9	0	8
5765	5	2	3	1
5766	2	2	0	2
5767	34	40	40	37
5768	0	0	0	1
5769	0	1	0	3
5770	2	1	0	1
5771	0	0	0	1
5772	0	1	0	1
5773	0	2	0	1
5774	0	0	0	1
5775	0	0	0	1
5776	0	0	0	0
5777	1	2	0	9
5778	18	11	15	43
5779	4	7	0	8
5780	0	0	0	1
5781	0	0	0	0
5782	0	0	0	0
5783	0	0	0	0
5784	0	0	0	0
5785	0	0	0	2
5786	0	6	0	2
5787	0	0	0	1
5788	186	198	180	172
5789	2	3	0	4
5791	0	0	0	1
5792	0	0	0	0
5793	0	0	0	0
5794	142	0	146	78
5795	29	0	42	13
5796	38	43	31	40
5797	1	2	0	2
5798	15	17	16	11
5799	4	4	0	4
5800	0	0	0	1
5801	0	0	0	0
5802	0	5	0	5
5803	10	10	0	10
5804	0	0	0	0
5805	0	0	0	0
5806	0	0	0	0
5807	0	0	0	0
5808	0	0	0	3
5809	0	4	0	2
5810	0	12	9	13
5811	0	0	0	0
5812	0	0	0	0
5813	0	1	0	1
5814	0	0	0	1
5815	3	3	0	3
5816	6	5	0	6
5817	5	5	0	5
5818	25	27	30	34
5819	23	28	57	25
5820	8	11	11	7
5821	12	12	12	29
5822	11	14	11	16
5823	11	17	10	16
5824	8	16	12	13
5825	7	31	18	27
5826	3	11	8	9
5827	14	22	19	20
5828	19	20	18	19
5829	2	17	11	17
5830	13	32	16	34
5831	18	23	19	19
5832	33	47	47	37
5833	3	13	11	14
5834	9	22	9	20
5835	4	7	0	7
5836	7	28	21	25
5837	3	18	12	2
5838	0	0	0	0
5839	0	0	0	0
5840	14	26	21	25
5841	3	9	0	9
5842	0	0	0	0
5843	0	37	23	22
5844	0	2	0	2
5845	0	3	0	1
5846	0	0	0	0
5847	0	0	0	0
5848	0	0	0	0
5849	0	0	0	0
5850	0	0	0	0
5851	0	0	0	0
5853	0	0	0	7
5854	0	0	0	0
5855	0	0	0	0
5856	0	0	0	1
5857	0	0	0	0
5858	0	0	0	0
5859	0	0	0	0
5860	0	0	0	1
5861	0	0	0	2
5862	0	0	0	0
5863	0	0	0	1
5864	0	0	0	2
5865	0	1	0	15
5866	18	33	16	31
5867	11	29	16	26
5868	16	36	36	33
5869	0	32	20	30
5870	7	39	27	32
5871	10	22	0	20
5872	7	15	9	16
5873	8	18	16	19
5874	20	33	27	44
5875	12	17	17	17
5876	17	22	16	19
5877	15	16	16	18
5878	19	20	21	21
5879	15	22	17	24
5880	31	49	49	41
5881	24	22	37	31
5882	46	58	49	60
5883	0	13	9	13
5884	6	7	0	12
5885	0	0	0	2
5886	0	2	0	3
5887	0	2	0	9
5888	53	31	54	59
5889	20	0	20	35
5890	0	0	0	2
5891	0	0	0	0
5892	0	0	0	8
5893	10	7	0	8
5894	0	0	0	0
5895	0	0	0	1
5896	9	8	0	16
5897	10	15	14	23
5898	4	9	0	17
5899	0	0	0	2
5900	16	15	15	15
5901	0	0	0	1
5902	0	0	0	0
5903	0	0	0	5
5904	0	0	0	4
5905	0	0	0	1
5906	0	0	0	0
5907	0	1	0	0
5908	0	4	0	5
5909	2	0	0	7
5910	2	2	0	3
5911	21	6	24	20
5912	0	6	0	5
5913	6	6	0	5
5914	0	0	0	0
5915	0	0	0	5
5916	1	1	0	1
5917	2	12	9	15
5918	16	17	17	16
5919	0	0	0	4
5920	0	0	0	1
5921	0	0	0	14
5922	0	0	0	25
5924	0	0	0	15
5925	0	0	0	11
5926	10	9	15	12
5927	0	0	0	11
5928	0	0	0	0
5929	0	3	0	3
5930	2	3	0	3
5931	2	11	9	8
5932	3	3	0	4
5933	0	1	0	0
5934	13	7	15	8
5935	0	0	0	0
5936	0	0	0	0
5937	0	0	0	1
5938	0	0	0	0
5939	0	0	0	0
5940	0	0	0	0
5941	0	0	0	0
5942	0	0	0	0
5943	0	0	0	0
5944	12	12	12	11
5945	0	0	0	0
5946	0	0	0	0
5947	0	0	0	0
5948	0	0	0	2
5949	0	0	0	1
5950	0	0	0	0
5951	0	0	0	0
5952	0	2	0	3
5953	0	0	0	0
5954	4	1	0	3
5955	0	3	0	3
5956	0	0	0	1
5957	8	12	8	11
5958	0	0	0	0
5959	0	0	0	0
5960	0	0	0	0
5961	175	180	171	157
5962	0	0	0	1
5963	32	41	41	37
5964	24	49	32	42
5965	0	0	0	0
5966	0	5	0	4
5967	0	6	0	3
5968	8	10	9	9
5969	23	34	30	30
5970	0	2	0	1
5971	0	4	0	4
5972	24	34	33	34
5973	0	6	0	5
5974	0	6	0	0
5975	10	41	36	18
5976	0	17	12	9
5977	6	18	13	14
5978	0	0	0	0
5979	0	0	0	0
5980	31	93	93	53
5981	0	3	0	2
5982	0	9	0	8
5983	0	0	0	0
5984	0	0	0	0
5985	0	0	0	0
5986	0	0	0	1
5987	0	0	0	0
5988	0	1	0	1
5989	0	0	0	0
5990	0	16	7	10
5992	0	0	0	2
5993	0	0	0	0
5994	0	0	0	0
5995	0	0	0	0
5996	0	0	0	0
5997	0	0	0	0
5998	0	0	0	0
5999	0	0	0	0
6000	0	0	0	6
6001	0	0	0	0
6002	0	0	0	0
6003	0	0	0	0
6004	0	0	0	0
6005	0	0	0	0
6006	0	0	0	0
6007	0	0	0	0
6008	0	0	0	0
6009	0	0	0	0
6010	0	0	0	0
6011	0	0	0	0
6012	0	0	0	0
6013	0	0	0	0
6014	0	0	0	0
6015	0	0	0	0
6016	0	0	0	0
6017	0	0	0	3
6018	0	0	0	2
6019	5	6	1	6
6020	0	0	0	0
6021	0	6	0	7
6022	24	35	25	25
6023	28	30	27	65
6024	0	11	7	8
6025	0	6	0	4
6026	0	0	0	0
6027	0	5	0	5
6028	4	4	0	10
6029	0	0	0	1
6030	0	5	0	4
6031	3	7	0	8
6032	11	26	12	26
6033	4	4	0	12
6034	36	60	51	79
6035	26	0	42	40
6036	24	70	41	76
6037	32	72	72	85
6038	12	13	13	19
6039	21	54	37	68
6040	18	42	18	40
6041	3	5	0	7
6042	0	2	0	1
6043	2	9	0	4
6044	4	10	7	14
6045	23	33	27	44
6046	52	112	78	126
6047	18	15	14	21
6048	3	8	0	10
6049	4	4	0	7
6050	2	4	0	6
6051	3	7	0	6
6052	0	12	7	18
6053	1	7	0	20
6054	0	1	0	2
6055	2	5	0	5
6056	0	5	0	10
6057	0	0	0	3
6058	0	0	0	1
6059	0	0	0	1
6060	8	23	17	22
6061	47	221	192	182
6062	0	0	0	1
6063	0	1	0	1
6064	0	0	0	1
6065	0	0	0	0
6066	0	0	0	0
6067	0	0	0	3
6068	0	0	0	0
6069	0	0	0	0
6070	0	8	0	5
6071	0	0	0	1
6072	0	0	0	3
6073	0	0	0	0
6074	0	32	25	39
6075	0	1	0	1
6076	0	8	0	3
6077	7	60	47	26
6078	1	7	0	6
6079	0	9	0	0
6080	0	10	7	2
6081	0	0	0	5
6082	0	0	0	5
6083	0	1	0	2
6084	0	1	0	1
6085	0	0	0	6
6086	1	1	0	3
6087	0	0	0	0
6088	0	2	0	4
6089	2	14	8	11
6090	8	40	27	31
6091	11	28	14	14
6092	0	13	9	11
6093	9	55	35	36
6094	0	10	5	7
6096	0	0	0	0
6097	0	0	0	0
6098	0	0	0	0
6099	0	0	0	0
6100	0	0	0	0
6101	0	0	0	0
6102	0	0	0	0
6103	0	0	0	0
6104	0	0	0	0
6105	0	0	0	0
6106	0	0	0	0
6107	0	0	0	2
6108	0	0	0	0
6109	0	0	0	0
6110	0	0	0	0
6111	0	0	0	0
6112	0	0	0	1
6113	0	0	0	1
6114	0	0	0	1
6115	0	0	0	0
6116	0	0	0	0
6117	19	20	23	19
6118	0	0	0	0
6119	0	0	0	1
6120	0	0	0	8
6121	0	0	0	1
6122	0	0	0	3
6123	0	0	0	0
6124	0	0	0	1
6125	0	0	0	12
6126	0	0	0	3
6127	0	0	0	0
6128	0	0	0	0
6129	0	0	0	1
6130	0	0	0	0
6131	0	0	0	0
6132	0	0	0	0
6133	29	49	29	2
6134	33	37	37	37
6135	0	0	0	1
6136	0	0	0	1
6137	12	16	16	16
6138	0	0	0	3
6139	0	0	0	0
6140	0	7	0	10
6141	21	27	27	28
6142	0	21	17	23
6143	0	10	7	11
6144	0	15	16	12
6145	0	38	23	20
6146	0	17	11	10
6147	70	83	83	81
6148	41	33	24	57
6149	52	65	57	43
6150	0	18	14	4
6151	42	82	71	69
6152	0	21	15	5
6153	0	25	23	18
6154	0	37	16	13
6155	0	17	13	6
6156	0	23	21	17
6157	0	25	22	23
6158	0	14	12	11
6159	16	23	19	21
6160	0	37	10	16
6161	0	30	32	32
6162	0	0	0	1
6163	0	0	0	0
6164	0	0	0	0
6165	0	0	0	0
6166	0	0	0	0
6167	0	0	0	0
6168	0	0	0	0
6169	0	0	0	0
6170	0	0	0	0
6171	0	0	0	0
6172	0	0	0	0
6173	0	0	0	0
6174	0	0	0	0
6175	0	0	0	0
6176	230	396	271	211
6177	106	161	145	126
6178	53	201	107	93
6179	135	259	193	152
6180	75	161	118	116
6181	70	189	103	108
6182	0	9	0	6
6183	6	46	34	17
6184	0	34	18	28
6185	0	5	0	4
6186	0	8	0	5
6187	0	23	17	10
6188	0	0	0	0
6189	0	0	0	0
6190	0	0	0	0
6191	0	0	0	0
6192	0	0	0	0
6193	0	0	0	0
6194	0	0	0	0
6195	0	0	0	0
6196	0	0	0	1
6198	0	0	0	7
6199	0	0	0	2
6200	0	0	0	9
6201	0	0	0	0
6202	0	0	0	0
6203	0	0	0	3
6204	0	0	0	1
6205	0	0	0	0
6206	27	123	27	103
6207	14	26	22	23
6208	0	0	0	1
6209	0	54	33	39
6210	0	16	12	12
6211	0	337	215	159
6212	0	213	83	103
6213	0	168	55	115
6214	41	129	96	91
6215	0	0	0	0
6216	0	0	0	0
6217	0	0	0	1
6218	0	0	0	0
6219	0	0	0	0
6220	0	0	0	0
6221	0	0	0	3
6222	0	2	0	2
6223	0	22	19	5
6224	0	4	0	3
6225	0	0	0	0
6226	64	95	75	44
6227	0	0	0	0
6228	0	0	0	0
6229	0	0	0	0
6230	0	0	0	3
6231	0	0	0	0
6232	0	0	0	1
6233	0	0	0	0
6234	0	0	0	0
6235	21	71	45	87
6236	0	139	20	32
6237	0	64	43	27
6238	0	60	54	7
6239	123	157	134	68
6240	0	0	0	4
6241	12	37	26	24
6242	0	2	0	2
6243	74	94	94	78
6244	0	11	7	6
6245	40	39	40	45
6246	0	0	0	2
6247	72	63	80	19
6248	116	189	124	77
6249	106	169	130	18
6250	5	69	51	21
6251	85	163	141	117
6252	161	249	232	191
6253	78	87	87	81
6254	0	156	59	70
6255	44	114	100	49
6256	0	28	9	14
6257	0	69	14	50
6258	0	121	83	67
6259	0	32	19	13
6260	0	23	21	7
6261	58	60	59	18
6262	27	31	32	31
6263	48	74	59	48
6264	21	30	35	17
6265	53	133	108	83
6266	66	72	72	22
6267	10	38	23	31
6268	22	26	26	28
6269	0	68	67	68
6270	22	40	22	37
6271	30	56	32	51
6272	24	81	35	67
6273	9	33	21	30
6274	0	0	0	0
6275	0	8	0	8
6276	0	69	60	69
6277	4	16	11	32
6278	37	51	31	62
6279	0	3	0	3
6280	0	0	0	1
6281	12	35	19	28
6282	0	31	25	27
6283	0	35	33	40
6284	0	16	11	11
6285	4	26	18	32
6286	0	1	0	1
6287	36	49	34	50
6289	0	0	0	3
6290	0	0	0	0
6291	13	20	18	15
6292	3	3	0	4
6293	0	0	0	1
6294	0	0	0	0
6295	0	0	0	4
6296	0	0	0	3
6297	0	0	0	2
6298	0	0	0	0
6299	7	7	0	13
6300	29	35	38	20
6301	12	19	14	9
6302	0	10	7	4
6303	68	88	67	70
6304	82	109	99	105
6305	61	77	77	55
6306	14	32	27	12
6307	35	40	34	10
6308	18	19	23	4
6309	32	39	39	28
6310	45	52	46	41
6311	73	90	90	68
6312	47	61	61	37
6313	12	17	19	4
6314	14	15	15	9
6315	23	25	37	17
6316	53	63	56	38
6317	23	31	28	1
6318	49	60	62	1
6319	46	77	56	24
6320	58	66	66	59
6321	197	149	198	35
6322	576	592	590	21
6323	15	41	24	25
6324	26	32	32	12
6325	20	21	28	14
6326	1	1	0	2
6327	89	112	103	28
6328	53	98	78	69
6329	105	129	113	93
6330	48	56	48	44
6331	81	91	78	64
6332	48	79	63	34
6333	64	75	67	47
6334	83	97	97	50
6335	39	56	42	30
6336	89	101	109	22
6337	34	26	26	5
6338	0	0	0	0
6339	13	17	17	18
6340	0	0	0	4
6341	34	43	39	19
6342	29	38	29	5
6343	0	0	0	0
6345	177	198	153	97
6346	175	265	137	87
6347	605	657	613	31
6348	120	159	140	30
6349	27	88	62	64
6350	90	161	88	41
6351	89	206	98	2
6352	0	0	0	0
6353	0	7	0	5
6354	0	0	0	0
6355	0	16	15	2
6356	0	6	0	0
6357	0	31	21	12
6358	0	89	0	3
6359	0	92	16	44
6360	0	23	19	12
6361	0	226	114	88
6362	0	20	13	8
6363	0	0	0	0
6364	0	0	0	1
6365	0	0	0	0
6366	0	0	0	0
6367	0	0	0	0
6368	0	0	0	0
6369	0	0	0	0
6370	0	0	0	0
6371	0	0	0	0
6372	0	0	0	0
6373	0	0	0	0
6374	0	0	0	1
6375	0	0	0	1
6376	0	0	0	0
6377	0	151	9	61
6378	10	11	0	15
6379	0	0	0	0
6380	0	11	8	7
6381	0	161	95	4
6382	0	24	17	15
6383	0	63	26	50
6384	0	0	0	0
6385	0	0	0	1
6386	0	0	0	3
6387	0	0	0	3
6388	0	0	0	0
6389	0	0	0	3
6391	0	0	0	4
6392	0	0	0	14
6393	0	0	0	3
6394	0	0	0	0
6395	0	0	0	11
6396	410	418	412	206
6397	0	0	0	1
6398	230	232	232	242
6399	43	58	43	55
6400	0	0	0	4
6401	0	0	0	1
6402	0	0	0	2
6403	0	0	0	2
6404	128	163	141	197
6405	125	174	141	153
6406	0	0	0	0
6407	0	0	0	0
6408	0	0	0	2
6409	0	0	0	1
6410	0	0	0	1
6411	23	28	27	33
6412	174	216	289	205
6413	0	0	0	0
6417	0	0	0	0
6418	0	0	0	0
6419	0	0	0	0
6420	0	0	0	1
6421	0	0	0	0
6422	0	0	0	2
6423	0	0	0	1
6424	0	0	0	0
6425	60	78	78	77
6426	13	16	16	19
6427	27	63	35	75
6428	0	1	0	2
6429	4	42	31	36
6430	0	0	0	5
6431	24	37	81	48
6432	0	0	0	0
6433	0	6	0	5
6434	61	73	73	43
6436	0	0	0	1
6437	0	2	0	4
6438	0	0	0	3
6439	0	0	0	3
6440	0	0	0	2
6441	0	27	7	17
6442	24	31	37	31
6443	48	108	79	98
6444	144	278	118	175
6445	51	64	56	51
6446	0	0	0	1
6447	0	0	0	2
6448	0	2	0	4
6449	0	0	0	1
6451	0	0	0	8
6452	0	0	0	0
6453	0	0	0	3
6454	0	0	0	0
6455	0	0	0	0
6456	51	0	53	0
6457	0	56	52	31
6458	0	0	0	1
6459	0	0	0	0
6462	0	0	0	3
6463	0	0	0	1
6464	0	0	0	3
6465	85	152	38	113
6466	49	61	61	60
6467	10	10	10	19
6468	13	15	15	18
6469	21	27	19	23
6470	0	0	0	0
6471	0	0	0	0
6472	0	0	0	0
6473	0	0	0	2
6474	42	55	42	36
6475	0	1	0	68
6476	0	0	0	0
6477	0	0	0	1
6478	0	0	0	9
6479	383	421	430	325
6480	0	0	0	4
6481	0	0	0	1
6482	0	0	0	1
6483	0	0	0	10
6494	0	0	0	1
6495	0	0	0	9
6496	0	0	0	0
6497	0	0	0	0
6498	0	0	0	0
6499	0	0	0	3
6500	0	0	0	1
6501	0	0	0	0
6502	0	0	0	0
6503	0	0	0	0
6505	0	0	0	0
6506	0	0	0	0
6507	0	0	0	0
6508	0	0	0	0
6509	16	13	12	8
6510	0	0	0	0
6511	0	0	0	3
6512	0	0	0	2
6513	0	0	0	0
6514	0	3	0	4
6515	0	0	0	1
6516	0	0	0	2
6517	0	0	0	0
6519	0	0	0	1
6520	0	0	0	16
6521	0	0	0	0
6522	0	0	0	0
6523	0	0	0	0
6524	0	0	0	0
6525	0	0	0	0
6526	0	0	0	76
6527	0	0	0	0
6528	0	0	0	0
6529	0	0	0	0
6530	0	0	0	199
6531	0	0	0	0
6532	0	0	0	5
6533	0	0	0	0
6534	0	0	0	0
6535	0	0	0	0
6536	0	0	0	0
6538	0	0	0	0
6539	0	0	0	1
6540	0	0	0	1
6541	0	0	0	1
6542	0	0	0	0
6543	0	0	0	6
6544	0	0	0	2
6545	0	0	0	4
6546	0	0	0	0
6547	0	0	0	0
6548	0	4	0	6
6549	0	50	26	36
6550	0	4	0	1
6551	0	0	0	0
6552	0	0	0	1
6553	0	1	0	2
6554	0	0	0	5
6555	0	0	0	3
6556	0	0	0	0
6557	0	0	0	0
6558	0	0	0	0
6559	0	0	0	1
6560	0	0	0	5
6561	0	0	0	1
6562	0	0	0	0
6563	0	0	0	0
6564	0	2	0	10
6565	0	0	0	0
6566	0	0	0	0
6567	0	0	0	0
6568	0	0	0	0
6569	0	0	0	0
6570	0	0	0	0
6571	0	0	0	0
6572	0	0	0	0
6573	0	0	0	0
6574	0	0	0	0
6575	0	0	0	0
6576	0	0	0	198
6582	0	0	0	150
6583	0	0	0	1
6584	0	0	0	0
6585	0	0	0	0
6586	0	0	0	0
6587	20	28	37	28
6588	0	0	0	0
6589	0	0	0	0
6590	5	11	9	16
6591	1	1	0	3
6592	0	0	0	0
6593	0	0	0	0
6594	0	0	0	0
6595	0	0	0	2
6596	0	0	0	0
6597	0	0	0	0
6598	0	0	0	0
6599	0	0	0	1
6601	0	0	0	1
6602	0	0	0	0
6603	0	0	0	0
6604	0	0	0	0
6605	0	0	0	0
6606	0	0	0	2
6607	0	0	0	2
6608	0	0	0	0
6609	0	0	0	0
6610	0	0	0	1
6611	0	2	0	7
6612	0	0	0	0
6613	0	0	0	0
6614	0	0	0	0
6615	0	0	0	0
6616	0	0	0	0
6617	13	0	13	40
6618	0	0	0	17
6619	0	0	0	0
6620	0	0	0	0
6621	0	0	0	0
6622	1	1	0	2
6623	0	0	0	0
6624	0	0	0	15
6626	0	0	0	0
6627	0	0	0	0
6628	12	10	12	0
6629	0	0	0	0
6630	0	0	0	0
6631	0	0	0	2
6632	1	2	0	1
6633	0	0	0	0
6634	0	0	0	0
6635	14	15	15	5
6636	0	0	0	0
6637	0	0	0	1
6638	1	0	0	3
6639	0	0	0	1
6640	9	16	9	15
6641	26	66	26	39
6642	42	44	44	42
6643	0	0	0	4
6644	2	2	0	2
6645	0	0	0	0
6646	7	8	0	4
6647	41	35	35	15
6648	20	53	38	27
6649	4	3	0	3
6650	0	2	0	0
6651	0	0	0	0
6653	0	0	0	0
6654	0	7	0	8
6655	9	6	0	3
6656	0	1	0	1
6657	4	3	0	5
6658	9	26	11	4
6659	0	0	0	1
6660	1	2	0	5
6661	20	22	22	6
6662	11	4	0	1
6663	0	0	0	0
6664	18	26	27	14
6665	9	20	15	13
6666	1	8	0	3
6667	1	3	0	1
6668	0	0	0	0
6669	0	0	0	24
6670	0	12	9	3
6671	0	9	0	5
6672	0	0	0	2
6673	14	41	31	20
6674	17	21	21	14
6675	21	28	28	22
6676	22	37	21	11
6677	0	0	0	0
6678	0	0	0	0
6679	0	0	0	3
6680	0	0	0	0
6681	0	0	0	0
6682	9	20	9	5
6684	0	0	0	1
6685	0	0	0	0
6686	0	0	0	0
6687	0	0	0	0
6688	8	0	0	4
6689	0	0	0	0
6690	0	0	0	0
6691	0	0	0	0
6692	52	61	60	32
6693	6	0	0	3
6694	0	14	12	9
6695	15	59	49	23
6696	23	32	22	15
6697	14	33	22	5
6698	29	34	21	19
6699	8	22	18	2
6700	26	39	26	21
6701	27	70	81	27
6702	21	27	21	19
6703	21	37	33	23
6704	17	53	15	18
6705	67	87	87	46
6706	46	113	44	91
6708	111	182	123	100
6709	176	317	200	165
6710	284	416	281	169
6711	197	342	231	172
6712	106	127	113	52
6713	65	87	78	56
6714	7	21	14	7
6715	131	213	138	108
6716	112	191	133	102
6717	133	139	132	153
6718	40	61	49	32
6719	16	26	21	18
6720	2	4	0	2
6722	107	0	107	19
6723	0	0	0	0
6724	0	0	0	0
6725	0	0	0	0
6726	0	0	0	0
6727	0	0	0	2
6728	0	1	0	2
6729	68	124	112	52
6730	0	2	0	2
6731	0	8	0	14
6732	41	91	74	22
6733	74	121	107	61
6734	101	244	198	109
6735	3	11	9	6
6736	68	115	104	36
6737	100	321	249	95
6738	0	172	51	45
6739	0	92	62	41
6741	0	0	0	4
6742	0	0	0	0
6743	0	0	0	1
6744	36	34	36	18
6745	0	0	0	0
6746	33	38	38	8
6747	33	46	46	18
6748	126	214	184	72
6749	127	149	112	25
6750	224	256	241	84
6751	153	82	145	135
6752	191	185	167	163
6753	344	412	326	244
6754	194	249	231	103
6755	40	48	30	24
6756	44	60	58	18
6757	0	0	0	1
6758	75	92	78	20
6759	12	17	17	11
6760	71	92	92	47
6761	20	26	23	20
6762	0	0	0	0
6763	197	164	121	148
6764	12	21	17	13
6765	7	8	0	7
6766	49	71	48	39
6767	86	111	102	72
6768	0	0	0	0
6769	11	17	10	8
6770	0	0	0	0
6771	0	0	0	0
6772	0	0	0	0
6773	0	0	0	0
6774	0	0	0	0
6775	0	0	0	0
6776	0	0	0	0
6777	0	0	0	0
6778	0	0	0	0
6779	0	0	0	0
6780	0	0	0	0
6781	0	0	0	1
6782	0	0	0	0
6783	0	0	0	0
6784	0	1	0	1
6785	0	0	0	0
6786	1	2	0	1
6787	1	2	0	5
6789	0	0	0	3
6790	0	0	0	0
6791	0	0	0	1
6792	0	0	0	0
6793	0	0	0	1
6794	0	3	0	7
6795	0	0	0	0
6796	0	0	0	3
6797	0	0	0	0
6798	0	0	0	3
6799	0	2	0	4
6800	5	6	0	5
6801	55	95	78	54
6802	0	15	13	18
6803	15	18	18	19
6804	45	59	59	45
6805	69	73	73	55
6806	116	131	122	92
6807	124	186	171	108
6808	49	74	72	35
6809	39	56	49	54
6810	6	8	0	9
6811	31	59	59	34
6812	51	140	111	99
6813	57	85	59	53
6814	36	54	39	47
6815	48	62	53	48
6816	17	21	16	10
6817	16	17	19	15
6818	73	94	94	19
6819	3	3	0	3
6820	22	32	21	5
6821	69	87	74	9
6822	78	107	99	31
6823	0	50	50	38
6824	47	79	57	35
6825	70	82	82	46
6826	79	86	78	43
6827	74	123	120	46
6828	90	172	119	50
6829	141	313	268	144
6830	228	296	227	69
6831	247	345	348	191
6832	382	257	334	75
6833	231	45	223	12
6834	104	139	121	31
6835	102	69	89	13
6836	53	61	52	32
6837	45	75	67	53
6838	54	153	127	123
6839	108	301	242	171
6840	265	223	223	63
6841	184	122	98	60
6842	98	73	97	23
6843	71	138	120	99
6844	123	143	126	26
6845	28	5	26	12
6847	0	0	0	1
6848	0	0	0	0
6849	0	0	0	0
6850	0	0	0	0
6851	0	0	0	3
6852	71	94	62	33
6853	12	31	21	23
6854	0	0	0	2
6855	0	0	0	0
6856	130	129	132	59
6857	104	137	132	76
6858	132	210	113	61
6859	51	226	176	124
6860	65	168	84	51
6861	98	137	128	100
6862	30	82	33	49
6863	50	75	65	52
6864	91	156	116	48
6865	58	84	78	31
6866	94	169	124	121
6867	42	45	45	53
6868	22	33	1	30
6869	11	19	17	18
6870	50	103	97	76
6871	62	73	73	79
6872	4	15	8	12
6873	18	25	24	22
6874	16	20	23	18
6875	71	106	97	97
6876	106	164	116	104
6877	88	146	92	119
6878	132	187	139	145
6879	38	56	37	43
6880	14	29	23	20
6881	69	102	98	82
6882	1	3	0	4
6883	0	2	0	5
6884	12	22	17	15
6885	35	47	47	42
6886	2	0	0	1
6887	23	23	23	19
6889	0	0	0	0
6890	0	0	0	2
6891	0	0	0	0
6892	0	0	0	2
6893	0	0	0	6
6894	4	0	4	7
6895	0	0	0	1
6896	0	0	0	0
6897	110	124	118	115
6898	1	2	0	3
6899	0	1	0	3
6900	0	0	0	0
6901	0	0	0	2
6902	0	0	0	6
6903	0	28	19	26
6904	22	13	22	15
6905	11	51	28	50
6906	46	41	38	40
6907	44	118	95	110
6908	32	8	8	9
6909	8	67	51	58
6910	50	72	68	67
6911	45	52	52	55
6912	18	26	22	22
6913	49	67	63	60
6914	39	59	39	42
6915	28	56	30	46
6916	70	79	67	56
6917	29	36	39	30
6918	12	18	16	16
6919	22	41	14	29
6920	49	65	60	48
6921	57	131	92	77
6922	85	125	118	77
6923	81	115	103	85
6924	4	4	4	4
6925	59	70	70	54
6927	0	0	0	183
6928	0	0	0	2
6929	63	71	71	84
6930	89	114	98	88
6931	296	332	298	279
6932	147	182	133	162
6933	103	249	189	151
6934	94	112	111	82
6935	0	0	0	2
6936	8	12	8	13
6937	5	20	0	16
6938	5	5	0	9
6939	4	0	4	4
6940	0	0	0	1
6941	0	0	0	0
6942	0	0	0	4
6943	6	6	0	7
6944	32	0	0	0
6945	35	68	47	54
6946	0	3	0	3
6947	0	1	0	9
6948	0	0	0	0
6950	0	0	0	0
6951	0	0	0	0
6952	0	0	0	0
6953	0	0	0	0
6954	9	0	0	0
6955	0	0	0	11
6956	0	0	0	1
6957	0	0	0	1
6958	38	40	39	32
6959	102	148	123	127
6960	53	55	55	54
6961	41	61	49	51
6962	28	38	27	46
6963	16	0	16	1
6964	84	96	96	104
6965	30	31	31	34
6966	0	0	0	1
6967	30	38	37	47
6968	182	244	161	217
6969	19	19	21	25
6970	136	249	145	160
6971	97	128	115	118
6973	0	0	0	0
6974	0	0	0	0
6975	12	23	19	22
6976	80	126	121	101
6977	0	0	0	1
6978	0	0	0	16
6979	8	0	0	2
6980	52	15	35	56
6981	148	151	149	162
6982	48	54	43	53
6983	58	63	59	53
6984	0	0	0	0
6985	0	4	0	29
6986	0	0	0	0
6987	38	56	42	43
6988	0	0	0	1
6989	0	0	0	3
6990	0	0	0	2
6991	0	0	0	4
6992	0	2	0	3
6993	0	0	0	0
6994	0	0	0	0
6995	0	0	0	0
6996	0	0	0	0
6997	0	0	0	0
6998	0	0	0	0
6999	0	0	0	0
7000	0	0	0	0
7001	0	0	0	1
7003	0	0	0	0
7004	0	0	0	0
7005	0	0	0	0
7006	0	0	0	0
7007	0	0	0	4
7008	0	0	0	0
7009	91	117	112	117
7010	0	0	0	0
7011	0	0	0	0
7012	0	0	0	46
7013	0	0	0	0
7014	0	0	0	2
7015	0	0	0	9
7016	0	0	0	0
7017	0	0	0	0
7018	0	10	9	14
7019	0	0	0	1
7020	0	0	0	0
7021	0	18	15	11
7022	0	1	0	3
7023	0	0	0	0
7024	13	23	19	20
7025	26	56	26	39
7026	55	76	58	77
7027	29	52	34	43
7028	0	97	88	99
7029	0	0	0	0
7030	0	0	0	8
7031	14	0	14	18
7032	9	27	11	26
7033	61	98	98	93
7034	0	0	0	1
7035	0	0	0	6
7036	0	0	0	3
7037	0	6	0	4
7039	0	0	0	2
7040	0	0	0	3
7041	0	0	0	1
7042	26	41	26	29
7043	35	46	31	33
7044	22	39	6	22
7045	117	131	124	101
7046	0	0	0	4
7047	0	0	0	1
7048	0	0	0	1
7049	0	0	0	1
7050	0	0	0	1
7051	0	0	0	1
7052	0	0	0	0
7053	0	62	41	55
7054	0	0	0	1
7055	0	0	0	0
7056	0	0	0	2
7057	0	0	0	0
7058	0	0	0	0
7059	0	0	0	0
7060	0	0	0	0
7061	0	0	0	1
7062	0	0	0	7
7063	0	0	0	0
7064	0	0	0	0
7065	0	0	0	0
7066	0	0	0	0
7067	0	0	0	0
7068	0	0	0	2
7069	0	0	0	7
7070	0	0	0	3
7071	0	0	0	0
7072	0	0	0	0
7073	0	0	0	0
7074	0	0	0	0
7075	0	0	0	0
7076	0	0	0	0
7077	0	0	0	0
7078	0	0	0	0
7079	0	0	0	0
7080	142	173	122	151
7081	217	264	201	211
7082	0	0	0	1
7083	0	0	0	0
[truncated: 19 more rows]
