# Supplementary material for: Assessing Rotation-Invariant Feature Classification for Automated Wildebeest Population Counts
Source: PLoS One. 2016 May 26;11(5):e0156342. doi: 10.1371/journal.pone.0156342 (PMC4881999; doi:10.1371/journal.pone.0156342)
Supplement: S1 File — Human and automated counts for each image for 500, 1000, 1500, 2000, 2500, and 3000 training samples. (ZIP) [file pone.0156342.s001.zip › results-500-training-images.txt]

#image	human count 1	human count 2	3rd count	algorithm
5057	120	119	121	234
5021	0	0	0	46
5022	0	0	0	42
5023	0	0	0	66
5024	0	0	0	46
5025	0	1	0	54
5026	0	0	0	27
5027	0	0	0	34
5028	0	0	0	50
5029	0	0	0	61
5030	0	0	0	69
5031	0	2	0	60
5032	2	2	0	63
5033	0	2	0	16
5034	0	0	0	95
5035	0	0	0	150
5036	3	3	0	5
5037	0	0	0	13
5038	0	0	0	17
5039	0	0	0	16
5040	18	20	19	47
5041	0	4	0	191
5042	0	0	0	4
5043	0	0	0	20
5044	0	3	0	15
5045	0	2	0	8
5046	0	0	0	18
5047	0	0	0	9
5048	50	56	47	77
5049	46	44	44	49
5050	46	59	52	49
5051	0	0	0	24
5052	0	0	0	5
5053	0	0	0	23
5054	0	0	0	4
5055	0	0	0	32
5056	4	4	0	23
5058	0	0	0	10
5059	0	0	0	13
5060	0	1	0	14
5061	0	0	0	6
5062	1	0	0	12
5063	9	8	0	15
5064	27	29	27	48
5065	1	0	0	8
5066	0	0	0	10
5067	0	4	0	30
5068	0	1	0	41
5070	0	142	0	56
5071	0	14	0	14
5072	0	65	0	16
5073	0	7	0	48
5074	1	0	0	3
5075	0	8	0	59
5076	0	101	0	94
5077	10	26	12	24
5078	0	31	0	105
5079	0	43	0	21
5080	0	76	0	21
5081	0	11	0	14
5082	13	26	13	37
5083	16	39	39	24
5084	20	24	25	82
5085	0	0	0	12
5086	0	0	0	4
5087	0	0	0	7
5088	0	0	0	106
5089	0	39	0	64
5090	0	0	0	11
5091	0	2	0	132
5092	0	0	0	21
5093	0	0	0	21
5094	0	0	0	14
5095	0	0	0	16
5096	0	0	0	72
5097	0	0	0	138
5099	0	0	0	17
5100	0	0	0	21
5101	0	0	0	27
5102	0	0	0	8
5103	0	0	0	8
5104	0	0	0	24
5105	0	0	0	14
5106	0	25	0	18
5107	0	8	0	16
5108	0	20	0	23
5109	0	8	0	40
5110	0	6	0	25
5111	0	3	0	7
5112	0	13	0	21
5113	0	83	0	28
5114	0	69	0	32
5115	0	11	0	10
5116	0	49	0	12
5117	0	21	0	42
5118	9	22	11	42
5119	8	115	79	13
5120	17	35	17	31
5121	28	49	37	55
5122	51	118	48	94
5123	6	37	27	26
5124	3	23	17	22
5125	59	46	46	63
5126	6	21	15	37
5127	0	30	0	14
5128	0	16	0	12
5129	0	55	0	12
5130	1	80	23	38
5131	0	42	0	44
5132	0	24	0	24
5133	0	70	0	26
5134	0	24	0	38
5135	0	96	0	33
5136	0	24	0	67
5137	0	39	0	22
5138	0	0	0	31
5140	7	0	0	10
5141	0	64	0	9
5142	0	0	0	13
5143	0	97	0	38
5144	0	59	0	99
5145	0	123	0	13
5147	0	0	0	355
5148	0	0	0	113
5149	0	0	0	9
5150	0	0	0	4
5151	0	0	0	3
5152	0	0	0	8
5153	0	0	0	9
5154	0	0	0	22
5155	0	2	0	22
5156	3	8	0	21
5157	74	82	82	80
5158	4	4	0	24
5159	0	0	0	12
5160	0	0	0	16
5161	0	0	0	34
5162	14	28	22	34
5163	44	45	30	69
5164	15	15	15	16
5165	0	0	0	26
5166	0	0	0	12
5167	0	0	0	35
5168	0	1	0	8
5169	8	8	0	9
5170	0	0	0	274
5171	25	25	31	30
5172	120	196	127	186
5173	145	211	189	214
5174	113	122	117	140
5175	48	56	46	70
5176	94	104	98	99
5177	101	110	112	116
5178	107	125	121	196
5179	0	0	0	95
5180	0	0	0	11
5181	51	51	51	54
5182	38	37	26	44
5183	81	125	119	94
5184	0	0	0	20
5185	0	0	0	22
5186	0	0	0	4
5187	0	0	0	14
5188	0	0	0	17
5189	0	0	0	16
5190	0	0	0	3
5191	0	0	0	6
5193	0	0	0	6
5194	0	0	0	2
5195	0	0	0	9
5196	0	0	0	5
5197	0	0	0	2
5198	0	0	0	6
5199	0	0	0	2
5200	0	0	0	5
5201	0	0	0	4
5202	92	107	102	91
5203	0	0	0	30
5204	0	0	0	0
5205	0	0	0	1
5206	123	182	132	119
5207	103	115	143	96
5208	39	41	38	38
5209	77	89	52	85
5210	11	10	12	13
5211	122	130	125	137
5212	43	46	46	56
5213	83	94	94	96
5214	4	4	0	5
5215	11	11	11	12
5216	96	77	89	96
5217	296	338	289	291
5218	25	2	25	7
5219	25	27	30	28
5220	22	22	28	26
5221	2	2	0	11
5222	0	0	0	4
5223	29	29	29	34
5224	0	0	0	209
5225	0	0	0	40
5226	0	0	0	51
5227	0	0	0	45
5228	0	0	0	78
5229	0	0	0	76
5230	366	444	393	366
5231	59	67	67	61
5232	34	41	41	138
5233	1	3	0	101
5234	3	3	0	28
5235	1	1	0	8
5236	43	49	49	41
5237	19	19	15	21
5238	0	0	0	1
5239	0	33	0	2
5240	10	11	9	33
5241	6	5	0	12
5242	2	3	0	10
5243	31	0	29	32
5244	8	3	5	23
5245	18	19	24	49
5246	46	57	48	36
5247	70	51	45	64
5248	2	2	0	11
5249	2	2	0	9
5250	5	5	5	18
5251	9	0	0	14
5252	0	0	0	1
5253	1	1	0	1
5254	0	1	0	5
5255	0	0	0	4
5256	0	0	0	6
5257	15	14	15	21
5258	51	52	52	55
5259	54	62	54	65
5260	11	11	11	16
5261	88	92	82	98
5262	0	0	0	1
5263	0	0	0	6
5265	19	23	19	97
5266	0	0	0	182
5267	1	2	0	2
5268	38	36	28	24
5269	0	1	0	1
5270	0	0	0	1
5271	0	0	0	7
5272	0	0	0	4
5273	0	0	0	3
5274	0	0	0	7
5275	0	0	0	51
5276	6	7	0	9
5277	6	6	0	14
5278	14	2	12	27
5279	9	8	0	23
5280	10	11	7	12
5281	0	0	0	4
5282	0	0	0	1
5283	4	4	0	5
5284	0	0	0	11
5285	0	0	0	5
5286	0	0	0	16
5287	0	0	0	16
5288	0	0	0	1
5289	18	18	12	19
5290	1	1	0	28
5291	12	12	9	20
5292	25	26	27	35
5293	9	10	9	21
5294	24	24	24	30
5295	31	28	28	29
5296	7	8	0	17
5297	32	34	34	32
5298	4	5	0	8
5299	9	9	0	12
5300	22	23	25	26
5301	26	26	27	35
5302	5	5	5	7
5303	13	14	14	21
5304	21	21	21	21
5305	0	0	0	1
5306	0	0	0	2
5307	0	0	0	0
5309	0	0	0	2
5310	0	0	0	5
5311	0	0	0	11
5312	0	0	0	0
5313	0	0	0	2
5314	0	0	0	0
5315	0	1	0	8
5316	39	0	39	8
5317	43	45	45	45
5318	55	57	57	69
5319	5	11	7	13
5320	19	18	13	22
5321	17	17	23	22
5322	183	182	182	242
5323	33	31	31	33
5324	11	11	11	17
5325	0	0	0	4
5326	2	0	0	13
5327	0	0	0	3
5328	2	3	0	6
5329	12	13	12	16
5330	0	8	0	12
5331	50	56	52	64
5332	2	2	0	20
5333	43	0	43	45
5334	0	0	0	51
5335	0	0	0	4
5336	0	0	0	18
5337	0	0	0	17
5338	0	0	0	3
5339	0	0	0	12
5340	0	0	0	6
5341	0	0	0	10
5342	0	0	0	10
5343	0	0	0	6
5344	0	0	0	6
5345	0	0	0	11
5346	0	0	0	0
5347	0	0	0	8
5348	0	0	0	16
5349	0	0	0	15
5350	0	0	0	7
5351	0	0	0	3
5352	0	0	0	2
5353	180	186	182	157
5354	0	0	0	3
5355	12	0	9	0
5356	0	0	0	1
5358	0	0	0	5
5359	0	0	0	0
5360	0	0	0	4
5361	0	0	0	1
5362	0	0	0	1
5363	0	0	0	14
5364	0	0	0	18
5365	0	0	0	25
5366	0	0	0	3
5367	0	0	0	27
5368	0	0	0	79
5369	0	0	0	0
5370	0	0	0	2
5371	0	0	0	3
5372	0	0	0	3
5373	0	0	0	48
5374	0	0	0	32
5375	0	0	0	19
5377	0	0	0	158
5378	0	0	0	2
5379	0	0	0	7
5380	0	0	0	1
5381	0	0	0	52
5382	0	0	0	26
5383	0	0	0	27
5384	6	6	0	12
5385	0	5	0	10
5386	8	2	6	18
5387	3	6	0	12
5388	14	4	17	15
5389	8	11	6	13
5390	0	7	7	5
5391	0	10	10	20
5392	0	0	0	13
5393	0	0	0	24
5394	0	0	0	9
5395	0	0	0	11
5396	0	0	0	2
5397	0	0	0	4
5398	0	0	0	18
5399	0	0	0	20
5400	0	0	0	4
5401	0	0	0	7
5402	0	0	0	4
5403	0	0	0	5
5404	0	0	0	7
5405	0	0	0	21
5406	0	0	0	18
5407	1	1	0	12
5408	0	0	0	31
5409	0	0	0	17
5410	0	0	0	19
5411	0	0	0	8
5412	0	0	0	13
5413	0	0	0	15
5414	38	40	27	48
5415	18	23	18	27
5416	9	9	0	13
5417	21	1	37	30
5418	4	6	0	13
5419	0	0	0	0
5420	1	0	0	2
5421	1	0	0	4
5422	0	0	0	2
5423	0	0	0	0
5424	0	0	0	0
5425	0	1	0	2
5426	0	0	0	1
5427	0	0	0	8
5428	0	0	0	17
5429	0	0	0	0
5430	0	0	0	1
5431	0	0	0	1
5432	0	0	0	2
5433	17	29	19	41
5434	10	11	8	14
5435	0	0	0	2
5436	0	0	0	1
5437	0	0	0	1
5439	0	0	0	1
5440	0	0	0	1
5441	0	1	0	1
5442	0	0	0	0
5443	0	0	0	0
5444	0	0	0	0
5445	0	0	0	0
5446	0	0	0	0
5447	0	0	0	0
5448	0	0	0	1
5449	0	0	0	2
5450	0	0	0	0
5451	0	0	0	1
5452	0	0	0	0
5453	0	0	0	0
5454	0	0	0	94
5455	0	14	0	17
5456	4	5	0	33
5457	0	0	0	0
5458	0	0	0	0
5459	0	0	0	116
5460	0	0	0	0
5461	0	0	0	0
5462	0	0	0	0
5463	0	0	0	0
5464	0	3	0	4
5465	0	1	0	2
5466	0	3	0	4
5467	0	13	0	13
5468	73	90	81	120
5469	53	74	57	72
5470	0	14	0	19
5471	48	70	62	68
5472	54	79	61	75
5473	96	237	187	153
5474	0	7	0	9
5475	28	68	31	63
5476	30	33	28	29
5477	13	18	14	18
5478	14	14	11	19
5479	11	13	13	18
5480	0	0	0	1
5481	0	0	0	2
5482	0	0	0	2
5483	0	0	0	20
5484	0	0	0	8
5485	0	0	0	3
5486	0	0	0	9
5487	0	8	0	13
5488	0	0	0	4
5489	0	0	0	8
5490	0	0	0	20
5491	0	0	0	9
5492	0	0	0	30
5493	0	0	0	2
5494	0	0	0	16
5495	0	0	0	15
5496	0	0	0	1
5497	0	0	0	1
5498	0	0	0	2
5499	0	0	0	1
5500	0	0	0	8
5501	0	0	0	24
5502	0	0	0	3
5503	0	0	0	35
5504	0	0	0	15
5505	0	0	0	401
5506	0	0	0	1987
5507	0	0	0	0
5508	0	0	0	13
5509	0	0	0	0
5510	0	0	0	6
5511	0	0	0	17
5512	0	0	0	5
5513	0	0	0	2
5514	3	10	7	9
5515	0	0	0	3
5516	7	0	0	11
5517	21	14	32	35
5518	87	111	103	129
5519	0	0	0	0
5520	0	0	0	51
5521	0	0	0	0
5522	0	2	0	3
5523	0	0	0	0
5524	3	7	0	7
5525	0	3	0	4
5526	2	17	11	7
5527	9	9	0	14
5528	0	0	0	0
5529	0	0	0	0
5531	0	0	0	551
5532	4	7	0	10
5533	0	1	0	17
5534	0	0	0	4
5535	0	0	0	6
5536	0	0	0	21
5537	0	0	0	9
5538	0	0	0	0
5539	0	0	0	0
5540	0	0	0	252
5541	0	0	0	985
5542	0	1	0	25
5543	0	0	0	1
5544	0	0	0	0
5545	0	0	0	1
5546	0	0	0	13
5547	3	0	0	13
5548	0	0	0	7
5549	0	0	0	6
5550	0	0	0	8
5551	0	0	0	10
5552	0	0	0	17
5553	0	0	0	10
5554	9	0	0	16
5555	0	0	0	5
5556	0	0	0	13
5557	0	1	0	2
5558	0	0	0	3
5559	0	73	67	73
5560	64	26	26	251
5561	172	26	120	33
5562	19	0	15	3
5563	0	2	0	3
5564	79	117	103	109
5565	76	72	69	82
5566	24	30	26	30
5567	20	45	30	38
5568	51	102	97	94
5569	59	48	48	51
5570	37	73	46	48
5571	46	139	107	111
5572	78	0	0	0
5573	0	8	0	6
5574	8	0	0	0
5575	0	0	0	0
5576	0	30	29	35
5577	33	0	0	9
5578	0	0	0	1
5579	0	0	0	4
5580	5	0	0	2
5581	0	0	0	11
5582	0	0	0	9
5583	0	0	0	0
5584	0	0	0	0
5585	0	9	0	69
5586	0	0	0	0
5588	0	0	0	1
5589	0	0	0	5
5590	0	0	0	0
5591	0	0	0	6
5592	0	0	0	0
5593	0	0	0	0
5594	0	0	0	0
5595	0	0	0	0
5596	0	0	0	1
5597	0	45	26	48
5598	26	42	26	42
5599	0	58	46	44
5600	0	0	0	0
5601	0	0	0	1
5602	33	40	40	45
5603	64	135	100	117
5604	34	52	45	52
5605	42	64	56	60
5606	28	53	25	63
5607	36	66	42	66
5608	72	95	94	96
5609	35	80	67	74
5610	45	91	67	93
5611	83	102	96	95
5612	51	57	46	59
5613	10	18	0	18
5614	1	1	0	1
5615	0	0	0	0
5616	0	0	0	1
5617	0	0	0	8
5618	132	275	183	213
5619	3	0	0	12
5620	0	0	0	10
5621	0	0	0	32
5622	0	0	0	20
5623	0	0	0	12
5624	0	0	0	2
5625	0	0	0	13
5626	0	0	0	4
5627	0	0	0	7
5628	0	0	0	10
5629	0	0	0	1
5631	0	0	0	1
5632	0	0	0	1
5633	0	0	0	4
5634	0	0	0	10
5635	0	0	0	4
5636	0	0	0	1
5637	5	11	8	7
5638	17	28	22	20
5639	0	0	0	4
5640	0	0	0	218
5641	0	0	0	6
5642	0	0	0	2
5643	13	1	13	11
5644	0	0	0	1
5645	0	0	0	1
5646	0	0	0	0
5647	0	0	0	1
5648	0	1	0	2
5649	0	11	5	8
5650	2	0	2	11
5651	9	7	0	12
5652	0	0	0	18
5653	0	0	0	2
5654	13	0	13	1
5655	14	16	14	20
5656	32	63	63	54
5657	0	4	0	16
5658	0	4	0	12
5659	6	7	0	15
5660	0	9	0	9
5661	0	5	0	6
5662	0	1	0	2
5663	0	16	8	37
5664	0	3	0	7
5665	0	2	0	20
5666	0	0	0	0
5667	0	4	0	5
5668	0	0	0	0
5670	0	0	0	277
5671	0	0	0	218
5672	0	0	0	14
5673	0	0	0	99
5674	68	9	58	55
5675	8	11	9	12
5676	18	11	22	6
5677	0	0	0	0
5678	0	0	0	0
5679	0	0	0	0
5680	0	0	0	1
5681	5	3	2	9
5682	0	0	0	1
5683	0	0	0	14
5684	0	0	0	3
5685	0	0	0	4
5686	33	0	0	28
5687	0	5	0	8
5688	0	2	0	5
5689	0	0	0	1
5690	2	4	0	12
5691	0	0	0	13
5692	0	0	0	3
5693	0	0	0	5
5694	0	0	0	1
5695	0	0	0	11
5696	0	0	0	15
5697	50	61	98	72
5698	0	0	0	2
5699	0	0	0	2
5700	0	0	0	9
5701	6	8	0	5
5702	72	89	89	93
5703	39	45	34	42
5704	9	12	11	17
5705	21	22	33	31
5706	88	97	97	110
5707	75	112	96	121
5708	58	92	67	68
5709	79	98	98	81
5710	70	79	68	72
5711	12	62	34	60
5712	23	34	54	31
5713	3	32	11	25
5714	7	35	28	14
5715	3	32	14	47
5716	5	19	12	42
5717	0	0	0	1
5718	0	0	0	0
5719	0	0	0	4
5720	0	0	0	0
5721	0	2	0	33
5723	0	1	0	1
5724	0	0	0	0
5725	0	0	0	0
5726	0	0	0	0
5727	0	0	0	0
5728	0	0	0	0
5729	0	0	0	1
5730	7	7	0	8
5731	41	79	69	47
5732	6	65	42	32
5733	0	10	5	13
5734	0	0	0	1
5735	6	36	25	21
5736	19	39	16	28
5737	28	48	37	33
5738	63	87	87	70
5739	16	29	29	20
5740	23	29	27	30
5741	0	28	19	31
5742	11	20	19	24
5743	3	11	7	8
5744	4	11	8	14
5745	0	1	0	2
5746	1	13	11	13
5747	17	30	27	28
5748	16	23	23	24
5749	2	9	0	16
5750	3	3	0	23
5751	0	3	0	6
5752	25	30	26	30
5753	0	8	0	17
5754	0	0	0	0
5755	3	15	9	12
5756	0	0	0	0
5757	0	0	0	2
5758	0	2	0	6
5759	9	11	10	11
5760	7	11	7	11
5761	0	11	7	16
5762	8	11	7	23
5763	4	2	0	5
5764	0	9	0	10
5765	5	2	3	3
5766	2	2	0	2
5767	34	40	40	37
5768	0	0	0	1
5769	0	1	0	5
5770	2	1	0	2
5771	0	0	0	1
5772	0	1	0	1
5773	0	2	0	3
5774	0	0	0	2
5775	0	0	0	1
5776	0	0	0	1
5777	1	2	0	10
5778	18	11	15	95
5779	4	7	0	8
5780	0	0	0	1
5781	0	0	0	1
5782	0	0	0	1
5783	0	0	0	0
5784	0	0	0	0
5785	0	0	0	7
5786	0	6	0	2
5787	0	0	0	1
5788	186	198	180	174
5789	2	3	0	4
5791	0	0	0	2
5792	0	0	0	0
5793	0	0	0	0
5794	142	0	146	98
5795	29	0	42	18
5796	38	43	31	43
5797	1	2	0	3
5798	15	17	16	12
5799	4	4	0	5
5800	0	0	0	0
5801	0	0	0	3
5802	0	5	0	7
5803	10	10	0	10
5804	0	0	0	0
5805	0	0	0	0
5806	0	0	0	0
5807	0	0	0	0
5808	0	0	0	3
5809	0	4	0	2
5810	0	12	9	13
5811	0	0	0	0
5812	0	0	0	1
5813	0	1	0	1
5814	0	0	0	3
5815	3	3	0	4
5816	6	5	0	6
5817	5	5	0	5
5818	25	27	30	36
5819	23	28	57	25
5820	8	11	11	9
5821	12	12	12	75
5822	11	14	11	17
5823	11	17	10	15
5824	8	16	12	15
5825	7	31	18	26
5826	3	11	8	10
5827	14	22	19	21
5828	19	20	18	21
5829	2	17	11	18
5830	13	32	16	41
5831	18	23	19	20
5832	33	47	47	38
5833	3	13	11	15
5834	9	22	9	20
5835	4	7	0	9
5836	7	28	21	25
5837	3	18	12	1
5838	0	0	0	0
5839	0	0	0	0
5840	14	26	21	26
5841	3	9	0	11
5842	0	0	0	0
5843	0	37	23	21
5844	0	2	0	2
5845	0	3	0	2
5846	0	0	0	0
5847	0	0	0	0
5848	0	0	0	2
5849	0	0	0	0
5850	0	0	0	0
5851	0	0	0	0
5853	0	0	0	11
5854	0	0	0	0
5855	0	0	0	0
5856	0	0	0	3
5857	0	0	0	2
5858	0	0	0	3
5859	0	0	0	1
5860	0	0	0	3
5861	0	0	0	2
5862	0	0	0	1
5863	0	0	0	1
5864	0	0	0	11
5865	0	1	0	19
5866	18	33	16	32
5867	11	29	16	31
5868	16	36	36	37
5869	0	32	20	33
5870	7	39	27	33
5871	10	22	0	25
5872	7	15	9	18
5873	8	18	16	21
5874	20	33	27	60
5875	12	17	17	22
5876	17	22	16	21
5877	15	16	16	20
5878	19	20	21	20
5879	15	22	17	25
5880	31	49	49	41
5881	24	22	37	35
5882	46	58	49	61
5883	0	13	9	21
5884	6	7	0	22
5885	0	0	0	9
5886	0	2	0	8
5887	0	2	0	9
5888	53	31	54	60
5889	20	0	20	48
5890	0	0	0	5
5891	0	0	0	3
5892	0	0	0	15
5893	10	7	0	15
5894	0	0	0	1
5895	0	0	0	3
5896	9	8	0	24
5897	10	15	14	26
5898	4	9	0	35
5899	0	0	0	3
5900	16	15	15	18
5901	0	0	0	1
5902	0	0	0	3
5903	0	0	0	8
5904	0	0	0	10
5905	0	0	0	4
5906	0	0	0	0
5907	0	1	0	0
5908	0	4	0	8
5909	2	0	0	13
5910	2	2	0	5
5911	21	6	24	34
5912	0	6	0	6
5913	6	6	0	4
5914	0	0	0	0
5915	0	0	0	4
5916	1	1	0	1
5917	2	12	9	16
5918	16	17	17	18
5919	0	0	0	6
5920	0	0	0	3
5921	0	0	0	53
5922	0	0	0	162
5924	0	0	0	26
5925	0	0	0	48
5926	10	9	15	35
5927	0	0	0	29
5928	0	0	0	0
5929	0	3	0	3
5930	2	3	0	3
5931	2	11	9	8
5932	3	3	0	3
5933	0	1	0	0
5934	13	7	15	7
5935	0	0	0	0
5936	0	0	0	0
5937	0	0	0	1
5938	0	0	0	0
5939	0	0	0	0
5940	0	0	0	0
5941	0	0	0	0
5942	0	0	0	0
5943	0	0	0	0
5944	12	12	12	13
5945	0	0	0	0
5946	0	0	0	1
5947	0	0	0	0
5948	0	0	0	2
5949	0	0	0	2
5950	0	0	0	0
5951	0	0	0	0
5952	0	2	0	2
5953	0	0	0	0
5954	4	1	0	3
5955	0	3	0	5
5956	0	0	0	2
5957	8	12	8	13
5958	0	0	0	0
5959	0	0	0	0
5960	0	0	0	0
5961	175	180	171	164
5962	0	0	0	1
5963	32	41	41	40
5964	24	49	32	39
5965	0	0	0	1
5966	0	5	0	4
5967	0	6	0	3
5968	8	10	9	9
5969	23	34	30	30
5970	0	2	0	1
5971	0	4	0	7
5972	24	34	33	32
5973	0	6	0	6
5974	0	6	0	0
5975	10	41	36	19
5976	0	17	12	6
5977	6	18	13	13
5978	0	0	0	0
5979	0	0	0	1
5980	31	93	93	54
5981	0	3	0	4
5982	0	9	0	8
5983	0	0	0	0
5984	0	0	0	0
5985	0	0	0	0
5986	0	0	0	1
5987	0	0	0	0
5988	0	1	0	4
5989	0	0	0	0
5990	0	16	7	11
5992	0	0	0	5
5993	0	0	0	0
5994	0	0	0	0
5995	0	0	0	2
5996	0	0	0	0
5997	0	0	0	0
5998	0	0	0	0
5999	0	0	0	0
6000	0	0	0	7
6001	0	0	0	0
6002	0	0	0	0
6003	0	0	0	0
6004	0	0	0	0
6005	0	0	0	0
6006	0	0	0	0
6007	0	0	0	0
6008	0	0	0	0
6009	0	0	0	0
6010	0	0	0	0
6011	0	0	0	0
6012	0	0	0	0
6013	0	0	0	0
6014	0	0	0	0
6015	0	0	0	0
6016	0	0	0	3
6017	0	0	0	4
6018	0	0	0	3
6019	5	6	1	7
6020	0	0	0	0
6021	0	6	0	8
6022	24	35	25	28
6023	28	30	27	59
6024	0	11	7	8
6025	0	6	0	4
6026	0	0	0	0
6027	0	5	0	8
6028	4	4	0	12
6029	0	0	0	2
6030	0	5	0	4
6031	3	7	0	8
6032	11	26	12	35
6033	4	4	0	14
6034	36	60	51	82
6035	26	0	42	43
6036	24	70	41	81
6037	32	72	72	95
6038	12	13	13	25
6039	21	54	37	77
6040	18	42	18	42
6041	3	5	0	6
6042	0	2	0	1
6043	2	9	0	5
6044	4	10	7	18
6045	23	33	27	44
6046	52	112	78	125
6047	18	15	14	29
6048	3	8	0	10
6049	4	4	0	10
6050	2	4	0	10
6051	3	7	0	6
6052	0	12	7	24
6053	1	7	0	23
6054	0	1	0	4
6055	2	5	0	5
6056	0	5	0	11
6057	0	0	0	7
6058	0	0	0	1
6059	0	0	0	0
6060	8	23	17	25
6061	47	221	192	187
6062	0	0	0	3
6063	0	1	0	3
6064	0	0	0	1
6065	0	0	0	0
6066	0	0	0	1
6067	0	0	0	4
6068	0	0	0	0
6069	0	0	0	0
6070	0	8	0	5
6071	0	0	0	2
6072	0	0	0	6
6073	0	0	0	3
6074	0	32	25	41
6075	0	1	0	2
6076	0	8	0	7
6077	7	60	47	30
6078	1	7	0	7
6079	0	9	0	0
6080	0	10	7	3
6081	0	0	0	13
6082	0	0	0	11
6083	0	1	0	1
6084	0	1	0	1
6085	0	0	0	9
6086	1	1	0	2
6087	0	0	0	1
6088	0	2	0	4
6089	2	14	8	14
6090	8	40	27	34
6091	11	28	14	24
6092	0	13	9	15
6093	9	55	35	40
6094	0	10	5	8
6096	0	0	0	0
6097	0	0	0	0
6098	0	0	0	0
6099	0	0	0	0
6100	0	0	0	0
6101	0	0	0	0
6102	0	0	0	1
6103	0	0	0	0
6104	0	0	0	0
6105	0	0	0	0
6106	0	0	0	0
6107	0	0	0	5
6108	0	0	0	0
6109	0	0	0	0
6110	0	0	0	0
6111	0	0	0	0
6112	0	0	0	1
6113	0	0	0	0
6114	0	0	0	2
6115	0	0	0	1
6116	0	0	0	1
6117	19	20	23	19
6118	0	0	0	0
6119	0	0	0	1
6120	0	0	0	28
6121	0	0	0	0
6122	0	0	0	3
6123	0	0	0	1
6124	0	0	0	3
6125	0	0	0	13
6126	0	0	0	2
6127	0	0	0	0
6128	0	0	0	1
6129	0	0	0	4
6130	0	0	0	0
6131	0	0	0	0
6132	0	0	0	0
6133	29	49	29	1
6134	33	37	37	39
6135	0	0	0	2
6136	0	0	0	4
6137	12	16	16	16
6138	0	0	0	4
6139	0	0	0	0
6140	0	7	0	12
6141	21	27	27	27
6142	0	21	17	21
6143	0	10	7	13
6144	0	15	16	13
6145	0	38	23	23
6146	0	17	11	14
6147	70	83	83	80
6148	41	33	24	60
6149	52	65	57	43
6150	0	18	14	3
6151	42	82	71	73
6152	0	21	15	7
6153	0	25	23	18
6154	0	37	16	14
6155	0	17	13	10
6156	0	23	21	17
6157	0	25	22	24
6158	0	14	12	10
6159	16	23	19	20
6160	0	37	10	16
6161	0	30	32	32
6162	0	0	0	1
6163	0	0	0	0
6164	0	0	0	1
6165	0	0	0	1
6166	0	0	0	0
6167	0	0	0	1
6168	0	0	0	0
6169	0	0	0	0
6170	0	0	0	0
6171	0	0	0	0
6172	0	0	0	0
6173	0	0	0	0
6174	0	0	0	0
6175	0	0	0	0
6176	230	396	271	221
6177	106	161	145	128
6178	53	201	107	96
6179	135	259	193	150
6180	75	161	118	117
6181	70	189	103	106
6182	0	9	0	6
6183	6	46	34	17
6184	0	34	18	28
6185	0	5	0	5
6186	0	8	0	4
6187	0	23	17	10
6188	0	0	0	0
6189	0	0	0	0
6190	0	0	0	0
6191	0	0	0	0
6192	0	0	0	0
6193	0	0	0	1
6194	0	0	0	0
6195	0	0	0	1
6196	0	0	0	1
6198	0	0	0	23
6199	0	0	0	10
6200	0	0	0	21
6201	0	0	0	1
6202	0	0	0	3
6203	0	0	0	11
6204	0	0	0	10
6205	0	0	0	1
6206	27	123	27	97
6207	14	26	22	21
6208	0	0	0	2
6209	0	54	33	41
6210	0	16	12	11
6211	0	337	215	164
6212	0	213	83	109
6213	0	168	55	108
6214	41	129	96	91
6215	0	0	0	0
6216	0	0	0	0
6217	0	0	0	9
6218	0	0	0	0
6219	0	0	0	0
6220	0	0	0	0
6221	0	0	0	4
6222	0	2	0	2
6223	0	22	19	5
6224	0	4	0	4
6225	0	0	0	0
6226	64	95	75	45
6227	0	0	0	0
6228	0	0	0	0
6229	0	0	0	0
6230	0	0	0	17
6231	0	0	0	1
6232	0	0	0	3
6233	0	0	0	0
6234	0	0	0	0
6235	21	71	45	86
6236	0	139	20	28
6237	0	64	43	26
6238	0	60	54	7
6239	123	157	134	84
6240	0	0	0	20
6241	12	37	26	29
6242	0	2	0	2
6243	74	94	94	79
6244	0	11	7	4
6245	40	39	40	50
6246	0	0	0	1
6247	72	63	80	26
6248	116	189	124	90
6249	106	169	130	22
6250	5	69	51	30
6251	85	163	141	154
6252	161	249	232	199
6253	78	87	87	103
6254	0	156	59	79
6255	44	114	100	63
6256	0	28	9	15
6257	0	69	14	66
6258	0	121	83	67
6259	0	32	19	14
6260	0	23	21	9
6261	58	60	59	25
6262	27	31	32	32
6263	48	74	59	59
6264	21	30	35	21
6265	53	133	108	99
6266	66	72	72	26
6267	10	38	23	32
6268	22	26	26	25
6269	0	68	67	62
6270	22	40	22	37
6271	30	56	32	56
6272	24	81	35	63
6273	9	33	21	30
6274	0	0	0	0
6275	0	8	0	9
6276	0	69	60	75
6277	4	16	11	39
6278	37	51	31	72
6279	0	3	0	7
6280	0	0	0	2
6281	12	35	19	28
6282	0	31	25	28
6283	0	35	33	46
6284	0	16	11	13
6285	4	26	18	34
6286	0	1	0	2
6287	36	49	34	57
6289	0	0	0	8
6290	0	0	0	0
6291	13	20	18	18
6292	3	3	0	5
6293	0	0	0	1
6294	0	0	0	1
6295	0	0	0	4
6296	0	0	0	7
6297	0	0	0	5
6298	0	0	0	0
6299	7	7	0	15
6300	29	35	38	21
6301	12	19	14	7
6302	0	10	7	4
6303	68	88	67	68
6304	82	109	99	108
6305	61	77	77	66
6306	14	32	27	14
6307	35	40	34	13
6308	18	19	23	6
6309	32	39	39	28
6310	45	52	46	49
6311	73	90	90	70
6312	47	61	61	40
6313	12	17	19	4
6314	14	15	15	13
6315	23	25	37	20
6316	53	63	56	37
6317	23	31	28	1
6318	49	60	62	4
6319	46	77	56	28
6320	58	66	66	61
6321	197	149	198	42
6322	576	592	590	28
6323	15	41	24	29
6324	26	32	32	13
6325	20	21	28	16
6326	1	1	0	2
6327	89	112	103	34
6328	53	98	78	73
6329	105	129	113	101
6330	48	56	48	44
6331	81	91	78	67
6332	48	79	63	42
6333	64	75	67	48
6334	83	97	97	53
6335	39	56	42	35
6336	89	101	109	26
6337	34	26	26	5
6338	0	0	0	0
6339	13	17	17	34
6340	0	0	0	15
6341	34	43	39	17
6342	29	38	29	4
6343	0	0	0	0
6345	177	198	153	96
6346	175	265	137	95
6347	605	657	613	47
6348	120	159	140	40
6349	27	88	62	64
6350	90	161	88	57
6351	89	206	98	5
6352	0	0	0	2
6353	0	7	0	5
6354	0	0	0	0
6355	0	16	15	3
6356	0	6	0	0
6357	0	31	21	15
6358	0	89	0	5
6359	0	92	16	52
6360	0	23	19	10
6361	0	226	114	97
6362	0	20	13	10
6363	0	0	0	1
6364	0	0	0	3
6365	0	0	0	1
6366	0	0	0	0
6367	0	0	0	0
6368	0	0	0	3
6369	0	0	0	3
6370	0	0	0	0
6371	0	0	0	0
6372	0	0	0	0
6373	0	0	0	0
6374	0	0	0	1
6375	0	0	0	2
6376	0	0	0	0
6377	0	151	9	70
6378	10	11	0	18
6379	0	0	0	0
6380	0	11	8	8
6381	0	161	95	19
6382	0	24	17	13
6383	0	63	26	50
6384	0	0	0	0
6385	0	0	0	2
6386	0	0	0	6
6387	0	0	0	7
6388	0	0	0	1
6389	0	0	0	8
6391	0	0	0	15
6392	0	0	0	31
6393	0	0	0	10
6394	0	0	0	0
6395	0	0	0	37
6396	410	418	412	243
6397	0	0	0	1
6398	230	232	232	248
6399	43	58	43	55
6400	0	0	0	6
6401	0	0	0	4
6402	0	0	0	0
6403	0	0	0	7
6404	128	163	141	208
6405	125	174	141	156
6406	0	0	0	0
6407	0	0	0	1
6408	0	0	0	5
6409	0	0	0	3
6410	0	0	0	3
6411	23	28	27	42
6412	174	216	289	210
6413	0	0	0	0
6417	0	0	0	1
6418	0	0	0	0
6419	0	0	0	1
6420	0	0	0	1
6421	0	0	0	1
6422	0	0	0	3
6423	0	0	0	2
6424	0	0	0	0
6425	60	78	78	79
6426	13	16	16	19
6427	27	63	35	85
6428	0	1	0	2
6429	4	42	31	34
6430	0	0	0	5
6431	24	37	81	43
6432	0	0	0	0
6433	0	6	0	5
6434	61	73	73	41
6436	0	0	0	1
6437	0	2	0	4
6438	0	0	0	4
6439	0	0	0	6
6440	0	0	0	2
6441	0	27	7	20
6442	24	31	37	31
6443	48	108	79	110
6444	144	278	118	184
6445	51	64	56	51
6446	0	0	0	0
6447	0	0	0	3
6448	0	2	0	8
6449	0	0	0	7
6451	0	0	0	10
6452	0	0	0	2
6453	0	0	0	3
6454	0	0	0	0
6455	0	0	0	0
6456	51	0	53	1
6457	0	56	52	45
6458	0	0	0	1
6459	0	0	0	0
6462	0	0	0	2
6463	0	0	0	4
6464	0	0	0	4
6465	85	152	38	120
6466	49	61	61	59
6467	10	10	10	49
6468	13	15	15	24
6469	21	27	19	25
6470	0	0	0	0
6471	0	0	0	4
6472	0	0	0	1
6473	0	0	0	8
6474	42	55	42	39
6475	0	1	0	87
6476	0	0	0	1
6477	0	0	0	1
6478	0	0	0	10
6479	383	421	430	382
6480	0	0	0	10
6481	0	0	0	2
6482	0	0	0	1
6483	0	0	0	15
6494	0	0	0	8
6495	0	0	0	13
6496	0	0	0	0
6497	0	0	0	0
6498	0	0	0	2
6499	0	0	0	4
6500	0	0	0	2
6501	0	0	0	0
6502	0	0	0	0
6503	0	0	0	3
6505	0	0	0	0
6506	0	0	0	0
6507	0	0	0	3
6508	0	0	0	0
6509	16	13	12	12
6510	0	0	0	0
6511	0	0	0	7
6512	0	0	0	4
6513	0	0	0	1
6514	0	3	0	5
6515	0	0	0	1
6516	0	0	0	6
6517	0	0	0	0
6519	0	0	0	1
6520	0	0	0	23
6521	0	0	0	1
6522	0	0	0	0
6523	0	0	0	1
6524	0	0	0	0
6525	0	0	0	0
6526	0	0	0	118
6527	0	0	0	0
6528	0	0	0	0
6529	0	0	0	1
6530	0	0	0	251
6531	0	0	0	1
6532	0	0	0	9
6533	0	0	0	1
6534	0	0	0	0
6535	0	0	0	0
6536	0	0	0	1
6538	0	0	0	5
6539	0	0	0	2
6540	0	0	0	3
6541	0	0	0	4
6542	0	0	0	9
6543	0	0	0	7
6544	0	0	0	6
6545	0	0	0	10
6546	0	0	0	0
6547	0	0	0	0
6548	0	4	0	7
6549	0	50	26	40
6550	0	4	0	3
6551	0	0	0	0
6552	0	0	0	4
6553	0	1	0	2
6554	0	0	0	7
6555	0	0	0	9
6556	0	0	0	0
6557	0	0	0	0
6558	0	0	0	0
6559	0	0	0	14
6560	0	0	0	9
6561	0	0	0	8
6562	0	0	0	3
6563	0	0	0	1
6564	0	2	0	14
6565	0	0	0	0
6566	0	0	0	0
6567	0	0	0	0
6568	0	0	0	1
6569	0	0	0	0
6570	0	0	0	0
6571	0	0	0	1
6572	0	0	0	0
6573	0	0	0	0
6574	0	0	0	0
6575	0	0	0	0
6576	0	0	0	236
6582	0	0	0	455
6583	0	0	0	6
6584	0	0	0	0
6585	0	0	0	0
6586	0	0	0	0
6587	20	28	37	31
6588	0	0	0	0
6589	0	0	0	1
6590	5	11	9	20
6591	1	1	0	7
6592	0	0	0	0
6593	0	0	0	1
6594	0	0	0	0
6595	0	0	0	2
6596	0	0	0	2
6597	0	0	0	4
6598	0	0	0	0
6599	0	0	0	6
6601	0	0	0	2
6602	0	0	0	0
6603	0	0	0	1
6604	0	0	0	0
6605	0	0	0	0
6606	0	0	0	5
6607	0	0	0	1
6608	0	0	0	2
6609	0	0	0	2
6610	0	0	0	1
6611	0	2	0	12
6612	0	0	0	0
6613	0	0	0	0
6614	0	0	0	0
6615	0	0	0	1
6616	0	0	0	0
6617	13	0	13	38
6618	0	0	0	30
6619	0	0	0	0
6620	0	0	0	0
6621	0	0	0	0
6622	1	1	0	2
6623	0	0	0	0
6624	0	0	0	27
6626	0	0	0	0
6627	0	0	0	0
6628	12	10	12	2
6629	0	0	0	0
6630	0	0	0	0
6631	0	0	0	4
6632	1	2	0	1
6633	0	0	0	1
6634	0	0	0	0
6635	14	15	15	9
6636	0	0	0	0
6637	0	0	0	4
6638	1	0	0	6
6639	0	0	0	1
6640	9	16	9	15
6641	26	66	26	40
6642	42	44	44	41
6643	0	0	0	4
6644	2	2	0	2
6645	0	0	0	0
6646	7	8	0	4
6647	41	35	35	16
6648	20	53	38	30
6649	4	3	0	6
6650	0	2	0	0
6651	0	0	0	0
6653	0	0	0	2
6654	0	7	0	22
6655	9	6	0	2
6656	0	1	0	1
6657	4	3	0	6
6658	9	26	11	2
6659	0	0	0	1
6660	1	2	0	14
6661	20	22	22	4
6662	11	4	0	2
6663	0	0	0	0
6664	18	26	27	11
6665	9	20	15	13
6666	1	8	0	10
6667	1	3	0	2
6668	0	0	0	2
6669	0	0	0	32
6670	0	12	9	4
6671	0	9	0	6
6672	0	0	0	9
6673	14	41	31	20
6674	17	21	21	14
6675	21	28	28	23
6676	22	37	21	11
6677	0	0	0	0
6678	0	0	0	0
6679	0	0	0	10
6680	0	0	0	0
6681	0	0	0	0
6682	9	20	9	7
6684	0	0	0	13
6685	0	0	0	11
6686	0	0	0	1
6687	0	0	0	0
6688	8	0	0	4
6689	0	0	0	0
6690	0	0	0	0
6691	0	0	0	0
6692	52	61	60	30
6693	6	0	0	3
6694	0	14	12	10
6695	15	59	49	31
6696	23	32	22	17
6697	14	33	22	8
6698	29	34	21	25
6699	8	22	18	4
6700	26	39	26	26
6701	27	70	81	29
6702	21	27	21	21
6703	21	37	33	27
6704	17	53	15	20
6705	67	87	87	55
6706	46	113	44	99
6708	111	182	123	108
6709	176	317	200	174
6710	284	416	281	205
6711	197	342	231	205
6712	106	127	113	68
6713	65	87	78	59
6714	7	21	14	13
6715	131	213	138	112
6716	112	191	133	108
6717	133	139	132	150
6718	40	61	49	32
6719	16	26	21	19
6720	2	4	0	4
6722	107	0	107	128
6723	0	0	0	1
6724	0	0	0	0
6725	0	0	0	0
6726	0	0	0	1
6727	0	0	0	2
6728	0	1	0	5
6729	68	124	112	60
6730	0	2	0	2
6731	0	8	0	16
6732	41	91	74	30
6733	74	121	107	76
6734	101	244	198	132
6735	3	11	9	9
6736	68	115	104	46
6737	100	321	249	154
6738	0	172	51	62
6739	0	92	62	48
6741	0	0	0	16
6742	0	0	0	1
6743	0	0	0	1
6744	36	34	36	28
6745	0	0	0	0
6746	33	38	38	20
6747	33	46	46	28
6748	126	214	184	118
6749	127	149	112	39
6750	224	256	241	101
6751	153	82	145	140
6752	191	185	167	178
6753	344	412	326	281
6754	194	249	231	135
6755	40	48	30	24
6756	44	60	58	24
6757	0	0	0	2
6758	75	92	78	38
6759	12	17	17	12
6760	71	92	92	52
6761	20	26	23	20
6762	0	0	0	0
6763	197	164	121	161
6764	12	21	17	16
6765	7	8	0	6
6766	49	71	48	41
6767	86	111	102	77
6768	0	0	0	2
6769	11	17	10	11
6770	0	0	0	0
6771	0	0	0	0
6772	0	0	0	0
6773	0	0	0	0
6774	0	0	0	0
6775	0	0	0	1
6776	0	0	0	0
6777	0	0	0	0
6778	0	0	0	0
6779	0	0	0	0
6780	0	0	0	0
6781	0	0	0	2
6782	0	0	0	0
6783	0	0	0	0
6784	0	1	0	1
6785	0	0	0	0
6786	1	2	0	2
6787	1	2	0	6
6789	0	0	0	8
6790	0	0	0	2
6791	0	0	0	2
6792	0	0	0	0
6793	0	0	0	1
6794	0	3	0	8
6795	0	0	0	0
6796	0	0	0	5
6797	0	0	0	0
6798	0	0	0	4
6799	0	2	0	6
6800	5	6	0	6
6801	55	95	78	61
6802	0	15	13	22
6803	15	18	18	20
6804	45	59	59	50
6805	69	73	73	66
6806	116	131	122	90
6807	124	186	171	111
6808	49	74	72	34
6809	39	56	49	54
6810	6	8	0	9
6811	31	59	59	35
6812	51	140	111	105
6813	57	85	59	54
6814	36	54	39	47
6815	48	62	53	51
6816	17	21	16	12
6817	16	17	19	16
6818	73	94	94	29
6819	3	3	0	2
6820	22	32	21	6
6821	69	87	74	13
6822	78	107	99	58
6823	0	50	50	39
6824	47	79	57	41
6825	70	82	82	52
6826	79	86	78	56
6827	74	123	120	71
6828	90	172	119	79
6829	141	313	268	170
6830	228	296	227	98
6831	247	345	348	242
6832	382	257	334	119
6833	231	45	223	15
6834	104	139	121	54
6835	102	69	89	22
6836	53	61	52	40
6837	45	75	67	55
6838	54	153	127	125
6839	108	301	242	221
6840	265	223	223	129
6841	184	122	98	94
6842	98	73	97	46
6843	71	138	120	116
6844	123	143	126	47
6845	28	5	26	23
6847	0	0	0	1
6848	0	0	0	0
6849	0	0	0	0
6850	0	0	0	2
6851	0	0	0	15
6852	71	94	62	50
6853	12	31	21	33
6854	0	0	0	4
6855	0	0	0	1
6856	130	129	132	95
6857	104	137	132	86
6858	132	210	113	66
6859	51	226	176	143
6860	65	168	84	65
6861	98	137	128	99
6862	30	82	33	54
6863	50	75	65	55
6864	91	156	116	73
6865	58	84	78	42
6866	94	169	124	126
6867	42	45	45	57
6868	22	33	1	30
6869	11	19	17	18
6870	50	103	97	74
6871	62	73	73	79
6872	4	15	8	11
6873	18	25	24	24
6874	16	20	23	20
6875	71	106	97	98
6876	106	164	116	108
6877	88	146	92	122
6878	132	187	139	149
6879	38	56	37	46
6880	14	29	23	20
6881	69	102	98	85
6882	1	3	0	6
6883	0	2	0	6
6884	12	22	17	18
6885	35	47	47	45
6886	2	0	0	1
6887	23	23	23	19
6889	0	0	0	0
6890	0	0	0	5
6891	0	0	0	1
6892	0	0	0	2
6893	0	0	0	7
6894	4	0	4	8
6895	0	0	0	4
6896	0	0	0	0
6897	110	124	118	118
6898	1	2	0	3
6899	0	1	0	2
6900	0	0	0	0
6901	0	0	0	2
6902	0	0	0	6
6903	0	28	19	26
6904	22	13	22	17
6905	11	51	28	49
6906	46	41	38	43
6907	44	118	95	118
6908	32	8	8	10
6909	8	67	51	61
6910	50	72	68	73
6911	45	52	52	55
6912	18	26	22	30
6913	49	67	63	68
6914	39	59	39	44
6915	28	56	30	51
6916	70	79	67	62
6917	29	36	39	30
6918	12	18	16	18
6919	22	41	14	44
6920	49	65	60	60
6921	57	131	92	81
6922	85	125	118	87
6923	81	115	103	90
6924	4	4	4	4
6925	59	70	70	63
6927	0	0	0	326
6928	0	0	0	4
6929	63	71	71	88
6930	89	114	98	92
6931	296	332	298	293
6932	147	182	133	168
6933	103	249	189	166
6934	94	112	111	83
6935	0	0	0	4
6936	8	12	8	14
6937	5	20	0	18
6938	5	5	0	15
6939	4	0	4	5
6940	0	0	0	3
6941	0	0	0	0
6942	0	0	0	4
6943	6	6	0	7
6944	32	0	0	0
6945	35	68	47	54
6946	0	3	0	3
6947	0	1	0	10
6948	0	0	0	1
6950	0	0	0	0
6951	0	0	0	1
6952	0	0	0	1
6953	0	0	0	0
6954	9	0	0	0
6955	0	0	0	12
6956	0	0	0	2
6957	0	0	0	3
6958	38	40	39	45
6959	102	148	123	129
6960	53	55	55	56
6961	41	61	49	53
6962	28	38	27	54
6963	16	0	16	2
6964	84	96	96	118
6965	30	31	31	39
6966	0	0	0	1
6967	30	38	37	54
6968	182	244	161	230
6969	19	19	21	26
6970	136	249	145	165
6971	97	128	115	117
6973	0	0	0	0
6974	0	0	0	2
6975	12	23	19	24
6976	80	126	121	101
6977	0	0	0	5
6978	0	0	0	29
6979	8	0	0	4
6980	52	15	35	61
6981	148	151	149	166
6982	48	54	43	53
6983	58	63	59	57
6984	0	0	0	0
6985	0	4	0	75
6986	0	0	0	3
6987	38	56	42	44
6988	0	0	0	1
6989	0	0	0	4
6990	0	0	0	7
6991	0	0	0	4
6992	0	2	0	5
6993	0	0	0	1
6994	0	0	0	0
6995	0	0	0	0
6996	0	0	0	0
6997	0	0	0	0
6998	0	0	0	0
6999	0	0	0	1
7000	0	0	0	0
7001	0	0	0	1
7003	0	0	0	1
7004	0	0	0	0
7005	0	0	0	0
7006	0	0	0	0
7007	0	0	0	4
7008	0	0	0	0
7009	91	117	112	126
7010	0	0	0	0
7011	0	0	0	0
7012	0	0	0	90
7013	0	0	0	0
7014	0	0	0	4
7015	0	0	0	16
7016	0	0	0	0
7017	0	0	0	0
7018	0	10	9	16
7019	0	0	0	1
7020	0	0	0	0
7021	0	18	15	13
7022	0	1	0	27
7023	0	0	0	0
7024	13	23	19	19
7025	26	56	26	40
7026	55	76	58	81
7027	29	52	34	49
7028	0	97	88	107
7029	0	0	0	3
7030	0	0	0	26
7031	14	0	14	24
7032	9	27	11	29
7033	61	98	98	96
7034	0	0	0	11
7035	0	0	0	19
7036	0	0	0	8
7037	0	6	0	4
7039	0	0	0	10
7040	0	0	0	3
7041	0	0	0	3
7042	26	41	26	29
7043	35	46	31	37
7044	22	39	6	19
7045	117	131	124	101
7046	0	0	0	6
7047	0	0	0	2
7048	0	0	0	3
7049	0	0	0	1
7050	0	0	0	4
7051	0	0	0	1
7052	0	0	0	0
7053	0	62	41	63
7054	0	0	0	1
7055	0	0	0	0
7056	0	0	0	2
7057	0	0	0	2
7058	0	0	0	0
7059	0	0	0	1
7060	0	0	0	0
7061	0	0	0	1
7062	0	0	0	6
7063	0	0	0	1
7064	0	0	0	0
7065	0	0	0	0
7066	0	0	0	0
7067	0	0	0	3
7068	0	0	0	3
7069	0	0	0	9
7070	0	0	0	8
7071	0	0	0	0
7072	0	0	0	0
7073	0	0	0	0
7074	0	0	0	0
7075	0	0	0	0
7076	0	0	0	0
7077	0	0	0	0
7078	0	0	0	0
7079	0	0	0	0
7080	142	173	122	145
7081	217	264	201	205
7082	0	0	0	1
7083	0	0	0	0
[truncated: 19 more rows]
